# Supplementary material for: Cancer detection and biopsy classification using concurrent histopathological and metabolomic analysis of core biopsies
Source: Genome Med. 2012 Apr 30;4(4):33. doi: 10.1186/gm332 (PMC3446261; doi:10.1186/gm332)
Supplement: Additional file 2 — Efficiency of intact biopsy extraction. Heatmap view of metabolites remaining in the biopsy following intact biopsy extraction. Biopsy samples were methanol extracted, then the intact biopsy tissue was removed, ground and re-extracted to determine the efficiency of the metabolite extraction using this method. Most metabolites (156 of 299) were fully extracted from the intact biopsy and the vast majority of metabolites detectable in the secondary extraction (132 of the 143) were significantly reduced, typically by more than 80%. Colored cells indicate statistically significant changes, blue indicates metabolites that were significantly higher (N = 1), yellow indicates metabolites that were significantly lower (N = 131) in the secondary extraction of the ground tissue relative to the intact biopsy extract. [file gm332-S2.xls]

## Sheet: Additional File 2
Metabolites remaining in tissue post-intact biopsy extraction
Shaded cells indicate p≤0.05, q≤0.1 (Blue indicates that the mean values are significantly higher for that comparison; yellow values significantly lower). Blue-bolded text indicates 0.05<p<0.1
			Secondary extraction / intact biopsy
SUPER PATHWAY	SUB PATHWAY	BIOCHEMICAL NAME	Fold of Change	P	Q
Amino acid	Glycine, serine and threonine metabolism	glycine	0.03	< 0.001	3.51579e-06
Amino acid	Glycine, serine and threonine metabolism	serine	0.02	0.0024	7.44186e-05
Amino acid	Glycine, serine and threonine metabolism	threonine	0.13	< 0.001	3.6e-05
Amino acid	Alanine and aspartate metabolism	aspartate	0.02	< 0.001	6.55135e-06
Amino acid	Alanine and aspartate metabolism	alanine	0.03	< 0.001	7.54717e-06
Amino acid	Glutamate metabolism	glutamate	0.08	0.0032	8.95105e-05
Amino acid	Glutamate metabolism	glutamate, gamma-methyl ester	0.05	< 0.001	7.54717e-06
Amino acid	Glutamate metabolism	glutamine	0.11	0.0019	6.17886e-05
Amino acid	Glutamate metabolism	pyroglutamine*	0.18	0.0028	8.11594e-05
Amino acid	Glutamate metabolism	gamma-aminobutyrate (GABA)	0.02	0.0011	4.0367e-05
Amino acid	Histidine metabolism	trans-urocanate	0.09	< 0.001	2.63736e-05
Amino acid	Lysine metabolism	lysine	0.02	< 0.001	1.25e-05
Amino acid	Lysine metabolism	pipecolate	0.7	0.3614	0.00541423
Amino acid	Phenylalanine & tyrosine metabolism	phenylalanine	0.05	< 0.001	2.35294e-05
Amino acid	Phenylalanine & tyrosine metabolism	p-cresol sulfate	0.02	< 0.001	2.28364e-06
Amino acid	Phenylalanine & tyrosine metabolism	tyrosine	0.05	0.0043	0.000114667
Amino acid	Phenylalanine & tyrosine metabolism	phenylacetylglutamine	0.09	< 0.001	7.54717e-06
Amino acid	Tryptophan metabolism	tryptophan	0.06	0.001	3.8835e-05
Amino acid	Tryptophan metabolism	indolepropionate	1.05	0.7113	0.0103087
Amino acid	Valine, leucine and isoleucine metabolism	isoleucine	0.05	< 0.001	2.63736e-05
Amino acid	Valine, leucine and isoleucine metabolism	leucine	0.07	< 0.001	5.87429e-06
Amino acid	Valine, leucine and isoleucine metabolism	valine	0.04	< 0.001	3.6e-05
Amino acid	Cysteine, methionine, SAM, taurine metabolism	cysteine	0.01	< 0.001	2.28364e-06
Amino acid	Cysteine, methionine, SAM, taurine metabolism	cystine	0.05	0.002	6.4e-05
Amino acid	Cysteine, methionine, SAM, taurine metabolism	taurine	0.06	0.0011	4.0367e-05
Amino acid	Cysteine, methionine, SAM, taurine metabolism	methionine	0.41	< 0.001	1.25e-05
Amino acid	Cysteine, methionine, SAM, taurine metabolism	2-hydroxybutyrate (AHB)	0.1	0.0012	4.32432e-05
Amino acid	Urea cycle; arginine-, proline-, metabolism	arginine	0.03	< 0.001	2.02532e-05
Amino acid	Urea cycle; arginine-, proline-, metabolism	ornithine	0.03	< 0.001	2.35294e-05
Amino acid	Urea cycle; arginine-, proline-, metabolism	urea	0.05	< 0.001	3.4e-06
Amino acid	Urea cycle; arginine-, proline-, metabolism	proline	0.13	0.0014	4.86957e-05
Amino acid	Creatine metabolism	creatine	0.21	< 0.001	2.63736e-05
Amino acid	Creatine metabolism	creatinine	0.07	0.0025	7.63359e-05
Amino acid	Polyamine metabolism	spermidine	1.48	0.1141	0.00190962
Amino acid	Guanidino and acetamido metabolism	4-acetamidobutanoate	0.5	0.0362	0.000727638
Carbohydrate	Aminosugars metabolism	N-acetylneuraminate	0.14	< 0.001	7.54717e-06
Carbohydrate	Fructose, mannose, galactose, starch, and sucrose metabolism	fructose	0.27	0.0345	0.00069697
Carbohydrate	Fructose, mannose, galactose, starch, and sucrose metabolism	mannitol	0.01	< 0.001	7.54717e-06
Carbohydrate	Glycolysis, gluconeogenesis, pyruvate metabolism	glucose	0.01	< 0.001	1.66667e-05
Carbohydrate	Glycolysis, gluconeogenesis, pyruvate metabolism	pyruvate	0.71	0.4918	0.00715345
Carbohydrate	Glycolysis, gluconeogenesis, pyruvate metabolism	lactate	0.08	< 0.001	2.21333e-06
Energy	Krebs cycle	citrate	0.07	0.0079	0.000195062
Energy	Krebs cycle	succinate	0.02	< 0.001	3.68696e-06
Energy	Krebs cycle	fumarate	0.05	< 0.001	7.54717e-06
Energy	Krebs cycle	malate	0.01	0.0011	4.0367e-05
Energy	Oxidative phosphorylation	phosphate	0.06	< 0.001	4.26667e-06
Lipid	Essential fatty acid	linoleate (18:2n6)	0.09	< 0.001	4.08571e-06
Lipid	Essential fatty acid	linolenate [alpha or gamma; (18:3n3 or 6)]	0.07	< 0.001	3.2e-06
Lipid	Essential fatty acid	dihomo-linolenate (20:3n3 or n6)	0.02	< 0.001	4.99355e-06
Lipid	Essential fatty acid	docosapentaenoate (n6 DPA; 22:5n6)	0.06	< 0.001	7.54717e-06
Lipid	Essential fatty acid	docosahexaenoate (DHA; 22:6n3)	0.02	0.0013	4.60177e-05
Lipid	Medium chain fatty acid	caproate (6:0)	1.09	0.391	0.00570803
Lipid	Medium chain fatty acid	caprylate (8:0)	1.1	0.391	0.00570803
Lipid	Medium chain fatty acid	pelargonate (9:0)	0.84	0.1452	0.00234194
Lipid	Medium chain fatty acid	caprate (10:0)	0.74	0.0057	0.000147097
Lipid	Medium chain fatty acid	laurate (12:0)	0.75	0.0145	0.000337209
Lipid	Long chain fatty acid	myristate (14:0)	0.52	< 0.001	4.08571e-06
Lipid	Long chain fatty acid	pentadecanoate (15:0)	0.52	0.0019	6.17886e-05
Lipid	Long chain fatty acid	palmitate (16:0)	0.33	< 0.001	2.21333e-06
Lipid	Long chain fatty acid	margarate (17:0)	0.24	< 0.001	7.54717e-06
Lipid	Long chain fatty acid	10-heptadecenoate (17:1n7)	0.34	< 0.001	4.08571e-06
Lipid	Long chain fatty acid	oleate (18:1n9)	0.19	0.0041	0.000110811
Lipid	Long chain fatty acid	cis-vaccenate (18:1n7)	0.2	0.0022	6.92913e-05
Lipid	Long chain fatty acid	10-nonadecenoate (19:1n9)	0.42	0.0149	0.000342529
Lipid	Long chain fatty acid	eicosenoate (20:1n9 or 11)	0.07	< 0.001	5.8e-06
Lipid	Long chain fatty acid	dihomo-linoleate (20:2n6)	0.04	< 0.001	2.21333e-06
Lipid	Long chain fatty acid	mead acid (20:3n9)	0.05	< 0.001	1.25e-05
Lipid	Long chain fatty acid	arachidonate (20:4n6)	0.05	< 0.001	1.66667e-05
Lipid	Long chain fatty acid	adrenate (22:4n6)	0.21	< 0.001	2.21333e-06
Lipid	Fatty acid, monohydroxy	13-HODE + 9-HODE	0.28	0.0126	0.000298225
Lipid	Fatty acid, dicarboxylate	sebacate (decanedioate)	1.83	0.0074	0.000183851
Lipid	Fatty acid, dicarboxylate	dodecanedioate	1.07	0.7752	0.0111942
Lipid	Fatty acid, branched	13-methylmyristic acid	0.54	0.0011	4.0367e-05
Lipid	Fatty acid, branched	15-methylpalmitate (isobar with 2-methylpalmitate)	0.37	< 0.001	1.25e-05
Lipid	Endocannabinoid	palmitoyl ethanolamide	0.08	0.0011	4.0367e-05
Lipid	Fatty acid metabolism (also BCAA metabolism)	propionylcarnitine	0.1	0.0022	6.92913e-05
Lipid	Fatty acid metabolism (also BCAA metabolism)	butyrylcarnitine	0.05	< 0.001	7.54717e-06
Lipid	Fatty acid metabolism	valerylcarnitine	0.23	< 0.001	2.63736e-05
Lipid	Carnitine metabolism	carnitine	0.07	0.0025	7.63359e-05
Lipid	Carnitine metabolism	acetylcarnitine	0.06	< 0.001	2.02532e-05
Lipid	Carnitine metabolism	palmitoylcarnitine	0.06	< 0.001	7.54717e-06
Lipid	Fatty alcohol, long chain	1-octadecanol	0.06	< 0.001	1.25e-05
Lipid	Glycerolipid metabolism	choline phosphate	0.1	0.0037	0.00010137
Lipid	Glycerolipid metabolism	ethanolamine	0.07	< 0.001	5.96667e-06
Lipid	Glycerolipid metabolism	phosphoethanolamine	0.05	< 0.001	2.02532e-05
Lipid	Glycerolipid metabolism	glycerol	0.15	< 0.001	7.54717e-06
Lipid	Glycerolipid metabolism	choline	0.1	0.0013	4.60177e-05
Lipid	Glycerolipid metabolism	glycerol 3-phosphate (G3P)	0.01	< 0.001	2.48286e-06
Lipid	Glycerolipid metabolism	glycerophosphorylcholine (GPC)	0.08	0.003	8.51064e-05
Lipid	Inositol metabolism	myo-inositol	0.01	< 0.001	3.6e-06
Lipid	Inositol metabolism	scyllo-inositol	0	< 0.001	2.21333e-06
Lipid	Ketone bodies	3-hydroxybutyrate (BHBA)	0.24	< 0.001	2.63736e-05
Lipid	Ketone bodies	1,2-propanediol	0.43	0.0835	0.00149867
Lipid	Lysolipid	1-palmitoylglycerophosphoethanolamine	0.02	< 0.001	2.21333e-06
Lipid	Lysolipid	1-heptadecanoylglycerophosphoethanolamine*	0.15	0.0029	8.28571e-05
Lipid	Lysolipid	1-stearoylglycerophosphoethanolamine	0.01	< 0.001	2.21333e-06
Lipid	Lysolipid	1-oleoylglycerophosphoethanolamine	0.02	< 0.001	3.68696e-06
Lipid	Lysolipid	2-oleoylglycerophosphoethanolamine*	0.06	< 0.001	2.61067e-06
Lipid	Lysolipid	1-arachidonoylglycerophosphoethanolamine*	0.04	< 0.001	2.21333e-06
Lipid	Lysolipid	2-arachidonoylglycerophosphoethanolamine*	0.04	< 0.001	2.48286e-06
Lipid	Lysolipid	1-palmitoylglycerophosphocholine	0.02	< 0.001	2.97872e-05
Lipid	Lysolipid	1-stearoylglycerophosphocholine	0.02	< 0.001	7.54717e-06
Lipid	Lysolipid	1-linoleoylglycerophosphocholine	0.07	< 0.001	1.66667e-05
Lipid	Lysolipid	1-arachidonoylglycerophosphocholine*	0.22	0.0763	0.00139361
Lipid	Lysolipid	2-arachidonoylglycerophosphocholine*	0.03	0.001	3.8835e-05
Lipid	Lysolipid	1-stearoylglycerophosphoinositol	0.01	< 0.001	1.25e-05
Lipid	Lysolipid	1-palmitoylplasmenylethanolamine*	0.02	< 0.001	4.01667e-06
Lipid	Monoacylglycerol	1-palmitoylglycerol (1-monopalmitin)	0	< 0.001	7.54717e-06
Lipid	Monoacylglycerol	2-palmitoylglycerol (2-monopalmitin)	0.02	< 0.001	4.08571e-06
Lipid	Monoacylglycerol	1-stearoylglycerol (1-monostearin)	0	< 0.001	1.66667e-05
Lipid	Sphingolipid	sphingosine	0.21	0.0052	0.000135948
Lipid	Sphingolipid	palmitoyl sphingomyelin	0.06	0.0028	8.11594e-05
Lipid	Sterol/Steroid	cholesterol	0.16	< 0.001	3.24706e-06
Nucleotide	Purine metabolism, (hypo)xanthine/inosine containing	xanthine	0.12	< 0.001	5.67273e-06
Nucleotide	Purine metabolism, (hypo)xanthine/inosine containing	hypoxanthine	0.04	< 0.001	1.54e-06
Nucleotide	Purine metabolism, (hypo)xanthine/inosine containing	inosine	0.05	< 0.001	7.54717e-06
Nucleotide	Purine metabolism, adenine containing	adenine	0.12	0.0015	5.12821e-05
Nucleotide	Purine metabolism, adenine containing	adenosine	0.08	0.0017	5.71429e-05
Nucleotide	Purine metabolism, adenine containing	adenosine 5'-monophosphate (AMP)	0.02	< 0.001	7.54717e-06
Nucleotide	Pyrimidine metabolism, uracil containing	uracil	0.02	< 0.001	1.25e-05
Nucleotide	Pyrimidine metabolism, uracil containing	uridine	0.12	< 0.001	2.35294e-05
Nucleotide	Pyrimidine metabolism, uracil containing	pseudouridine	0.1	< 0.001	7.54717e-06
Nucleotide	Purine and pyrimidine metabolism	methylphosphate	0.04	0.0017	5.71429e-05
Cofactors and vitamins	Hemoglobin and porphyrin metabolism	heme*	0.2	0.0067	0.0001675
Cofactors and vitamins	Nicotinate and nicotinamide metabolism	nicotinamide	0.26	0.002	6.4e-05
Cofactors and vitamins	Nicotinate and nicotinamide metabolism	nicotinamide adenine dinucleotide (NAD+)	0.04	< 0.001	2.02532e-05
Cofactors and vitamins	Pantothenate and CoA metabolism	pantothenate	0.06	< 0.001	2.48286e-06
Cofactors and vitamins	Tocopherol metabolism	alpha-tocopherol	0.08	< 0.001	2.35294e-05
Xenobiotics	Benzoate metabolism	hippurate	0.03	< 0.001	5.5e-06
Xenobiotics	Benzoate metabolism	4-hydroxyhippurate	0.1	< 0.001	3.68696e-06
Xenobiotics	Benzoate metabolism	benzoate	0.4	0.03	0.000612245
Xenobiotics	Chemical	glycolate (hydroxyacetate)	0.56	0.0219	0.000461053
Xenobiotics	Chemical	glycerol 2-phosphate	0.06	< 0.001	2.35294e-05
Xenobiotics	Chemical	triethyleneglycol	0.29	0.0011	4.0367e-05
Xenobiotics	Chemical	heptaethylene glycol	0.04	0.0036	9.93103e-05
Xenobiotics	Chemical	hexaethylene glycol	0.1	0.0033	9.16667e-05
Xenobiotics	Chemical	octaethylene glycol	0.01	< 0.001	3.36842e-05
Xenobiotics	Chemical	pentaethylene glycol	0.17	0.0015	5.12821e-05
Xenobiotics	Chemical	tetraethylene glycol	0.22	< 0.001	3.6e-05
Xenobiotics	Chemical	methyl-alpha-glucopyranoside	0.04	0.0047	0.000123684
Xenobiotics	Drug	pseudoephedrine	0.7	0.0511	0.000997073
Xenobiotics	Food component/Plant	quinate	0.08	0.0019	6.17886e-05
Xenobiotics	Sugar, sugar substitute, starch	erythritol	0.03	< 0.001	2.35294e-05
