# Supplementary material for: Cancer detection and biopsy classification using concurrent histopathological and metabolomic analysis of core biopsies
Source: Genome Med. 2012 Apr 30;4(4):33. doi: 10.1186/gm332 (PMC3446261; doi:10.1186/gm332)
Supplement: Additional file 3 — Incubation time course of metabolites detected in kidney tissues using intact biopsy extraction method. Biopsy samples from normal human kidney tissue were incubated in 80% methanol for 0.5 h, 1 h, 4 h, 8 h, 16 h, 24 h, and 48 h. The extracts were processed for metabolomics analysis. The identity of metabolites detected following each incubation time are listed and grouped by biochemical pathway. An 'X' indicates that the biochemical was detected. [file gm332-S3.xls]

## Sheet: Additional File 3
Kidney Metabolome and Incubation Timecourse
			Incubation Time
SUPER PATHWAY	SUB PATHWAY	BIOCHEMICAL NAME	0 5H	1H	4H	8H	16H	24H	48H
Amino acid	Glycine, serine and threonine metabolism	glycine	X	X	X	X	X	X	X
Amino acid	Glycine, serine and threonine metabolism	serine	X	X	X	X	X	X	X
Amino acid	Glycine, serine and threonine metabolism	threonine	X	X	X	X	X	X	X
Amino acid	Alanine and aspartate metabolism	aspartate	X	X	X	X	X	X	X
Amino acid	Alanine and aspartate metabolism	asparagine	X	X	X	X	X	X	X
Amino acid	Alanine and aspartate metabolism	beta-alanine	X	X	X	X	X	X	X
Amino acid	Alanine and aspartate metabolism	alanine	X	X	X	X	X	X	X
Amino acid	Alanine and aspartate metabolism	N-acetylaspartate (NAA)	X	X	X	X	X	X	X
Amino acid	Glutamate metabolism	glutamate	X	X	X	X	X	X	X
Amino acid	Glutamate metabolism	glutamate, gamma-methyl ester	X	X	X	X	X	X	X
Amino acid	Glutamate metabolism	glutamine	X	X	X	X	X	X	X
Amino acid	Glutamate metabolism	pyroglutamine	X	X	X	X	X	X	X
Amino acid	Glutamate metabolism	gamma-aminobutyrate (GABA)	X	X	X	X	X	X	X
Amino acid	Glutamate metabolism	N-acetylglutamate	X	X	X	X	X	X	X
Amino acid	Glutamate metabolism	N-acetyl-aspartyl-glutamate (NAAG)	X	X	X	X	X	X	X
Amino acid	Histidine metabolism	histidine	X	X	X	X	X	X	X
Amino acid	Histidine metabolism	trans-urocanate	X	X	X	X	X	X	X
Amino acid	Lysine metabolism	glutarate (pentanedioate)	X	X	X	X	X	X	X
Amino acid	Lysine metabolism	lysine	X	X	X	X	X	X	X
Amino acid	Lysine metabolism	2-aminoadipate	X	X	X	X	X	X	X
Amino acid	Lysine metabolism	pipecolate	X	X	X	X	X	X	X
Amino acid	Lysine metabolism	glutaroyl carnitine	X	X	X	X	X	X	X
Amino acid	Phenylalanine & tyrosine metabolism	phenyllactate (PLA)	X	X	X	X	X	X	X
Amino acid	Phenylalanine & tyrosine metabolism	phenylalanine	X	X	X	X	X	X	X
Amino acid	Phenylalanine & tyrosine metabolism	p-cresol sulfate	X	X	X	X	X	X	X
Amino acid	Phenylalanine & tyrosine metabolism	tyrosine	X	X	X	X	X	X	X
Amino acid	Phenylalanine & tyrosine metabolism	3-(4-hydroxyphenyl)lactate	X	X	X	X	X	X	X
Amino acid	Phenylalanine & tyrosine metabolism	vanillylmandelate (VMA)	X	X	X	X	X	X	X
Amino acid	Phenylalanine & tyrosine metabolism	4-hydroxyphenylacetate	X	X	X	X	X	X	X
Amino acid	Phenylalanine & tyrosine metabolism	N-acetylphenylalanine	X	X	X	X	X	X	X
Amino acid	Phenylalanine & tyrosine metabolism	N-acetyltyrosine	X	X	X	X	X
Amino acid	Phenylalanine & tyrosine metabolism	phenylacetylglutamine	X	X	X	X	X	X	X
Amino acid	Phenylalanine & tyrosine metabolism	phenol sulfate	X	X	X	X	X	X	X
Amino acid	Phenylalanine & tyrosine metabolism	p-toluic acid	X	X	X	X	X	X	X
Amino acid	Tryptophan metabolism	kynurenate	X	X	X	X	X	X	X
Amino acid	Tryptophan metabolism	kynurenine	X	X	X	X	X	X	X
Amino acid	Tryptophan metabolism	tryptophan	X	X	X	X	X	X	X
Amino acid	Tryptophan metabolism	indolelactate	X	X	X	X	X	X	X
Amino acid	Tryptophan metabolism	tryptophan betaine	X	X	X	X	X	X	X
Amino acid	Tryptophan metabolism	C-glycosyltryptophan	X	X	X	X	X	X	X
Amino acid	Tryptophan metabolism	3-indoxyl sulfate	X	X	X	X	X	X	X
Amino acid	Valine, leucine and isoleucine metabolism	isoleucine	X	X	X	X	X	X	X
Amino acid	Valine, leucine and isoleucine metabolism	leucine	X	X	X	X	X	X	X
Amino acid	Valine, leucine and isoleucine metabolism	N-acetylleucine	X	X	X	X	X	X	X
Amino acid	Valine, leucine and isoleucine metabolism	N-acetylvaline	X	X	X	X	X	X	X
Amino acid	Valine, leucine and isoleucine metabolism	tigloylglycine	X	X	X	X	X	X	X
Amino acid	Valine, leucine and isoleucine metabolism	valine	X	X	X	X	X	X	X
Amino acid	Valine, leucine and isoleucine metabolism	alpha-hydroxyisovalerate	X	X	X	X	X	X	X
Amino acid	Valine, leucine and isoleucine metabolism	isovalerylglycine	X	X	X	X	X	X	X
Amino acid	Valine, leucine and isoleucine metabolism	isobutyrylcarnitine	X	X	X	X	X	X	X
Amino acid	Valine, leucine and isoleucine metabolism	2-methylbutyroylcarnitine	X	X	X	X	X	X	X
Amino acid	Valine, leucine and isoleucine metabolism	isovalerylcarnitine	X	X	X	X	X	X	X
Amino acid	Valine, leucine and isoleucine metabolism	hydroxyisovaleroyl carnitine	X	X	X	X	X	X	X
Amino acid	Valine, leucine and isoleucine metabolism	tiglyl carnitine	X	X	X	X	X	X	X
Amino acid	Valine, leucine and isoleucine metabolism	methylglutaroylcarnitine	X	X	X	X	X	X	X
Amino acid	Cysteine, methionine, SAM, taurine metabolism	cysteine	X	X	X	X	X	X	X
Amino acid	Cysteine, methionine, SAM, taurine metabolism	cystine	X	X	X	X	X	X	X
Amino acid	Cysteine, methionine, SAM, taurine metabolism	methionine sulfoxide	X	X	X	X	X	X	X
Amino acid	Cysteine, methionine, SAM, taurine metabolism	hypotaurine	X	X	X	X	X	X	X
Amino acid	Cysteine, methionine, SAM, taurine metabolism	S-adenosylhomocysteine (SAH)	X	X	X	X	X	X	X
Amino acid	Cysteine, methionine, SAM, taurine metabolism	methionine	X	X	X	X	X	X	X
Amino acid	Cysteine, methionine, SAM, taurine metabolism	N-acetylmethionine	X	X	X	X	X	X	X
Amino acid	Cysteine, methionine, SAM, taurine metabolism	2-hydroxybutyrate (AHB)	X	X	X	X	X	X	X
Amino acid	Urea cycle; arginine-, proline-, metabolism	arginine	X	X	X	X	X	X	X
Amino acid	Urea cycle; arginine-, proline-, metabolism	ornithine	X	X	X	X	X	X	X
Amino acid	Urea cycle; arginine-, proline-, metabolism	urea	X	X	X	X	X	X	X
Amino acid	Urea cycle; arginine-, proline-, metabolism	proline	X	X	X	X	X	X	X
Amino acid	Urea cycle; arginine-, proline-, metabolism	trans-4-hydroxyproline	X	X	X	X	X	X	X
Amino acid	Creatine metabolism	creatine	X	X	X	X	X	X	X
Amino acid	Creatine metabolism	creatinine	X	X	X	X	X	X	X
Amino acid	Butanoate metabolism	2-aminobutyrate	X	X	X	X	X	X	X
Amino acid	Polyamine metabolism	5-methylthioadenosine (MTA)	X	X	X	X	X	X	X
Amino acid	Polyamine metabolism	spermidine	X	X	X	X	X	X	X
Amino acid	Guanidino and acetamido metabolism	4-guanidinobutanoate	X	X	X	X	X	X	X
Amino acid	Guanidino and acetamido metabolism	4-acetamidobutanoate	X	X	X	X	X	X	X
Amino acid	Guanidino and acetamido metabolism	guanidinoacetate	X	X	X	X	X	X	X
Amino acid	Glutathione metabolism	glutathione, reduced (GSH)	X	X	X	X	X	X	X
Amino acid	Glutathione metabolism	5-oxoproline	X	X	X	X	X	X	X
Amino acid	Glutathione metabolism	glutathione, oxidized (GSSG)	X	X	X	X	X	X	X
Amino acid	Glutathione metabolism	cysteine-glutathione disulfide	X	X	X	X	X	X	X
Amino acid	Glutathione metabolism	ophthalmate	X	X	X	X	X	X	X
Peptide	Dipeptide	glycylvaline	X	X	X	X	X	X	X
Peptide	Dipeptide	glycylisoleucine	X	X	X	X	X	X	X
Peptide	Dipeptide	glycylleucine	X	X	X	X	X	X	X
Peptide	Dipeptide	leucylleucine	X	X	X	X	X	X	X
Peptide	Dipeptide	pro-hydroxy-pro	X	X	X	X	X	X	X
Peptide	Dipeptide	pyroglutamylvaline	X	X	X	X			X
Peptide	Dipeptide	cysteinylglycine	X	X	X	X	X	X	X
Peptide	Dipeptide	isoleucylalanine	X	X	X	X	X	X	X
Peptide	Dipeptide	isoleucylglutamine	X	X	X	X	X	X	X
Peptide	Dipeptide	isoleucylglycine	X	X	X	X	X	X	X
Peptide	Dipeptide	isoleucylserine	X	X	X	X	X	X	X
Peptide	Dipeptide	leucylalanine	X	X	X	X	X	X	X
Peptide	Dipeptide	leucylglycine	X	X	X	X	X	X	X
Peptide	Dipeptide	leucylserine	X	X	X	X	X	X	X
Peptide	Dipeptide	serylleucine	X	X	X	X	X	X	X
Peptide	Dipeptide	serylphenyalanine	X	X	X	X	X	X	X
Peptide	Dipeptide	serylisoleucine	X	X	X	X	X	X	X
Peptide	gamma-glutamyl	gamma-glutamylvaline	X	X	X	X	X	X	X
Peptide	gamma-glutamyl	gamma-glutamylleucine	X	X	X	X	X	X	X
Peptide	gamma-glutamyl	gamma-glutamylglutamate	X	X	X	X	X	X	X
Peptide	gamma-glutamyl	gamma-glutamylglutamine	X	X	X	X	X	X	X
Peptide	gamma-glutamyl	gamma-glutamylphenylalanine	X	X	X	X	X	X	X
Peptide	gamma-glutamyl	gamma-glutamyltyrosine	X	X	X	X	X	X	X
Peptide	gamma-glutamyl	gamma-glutamylalanine	X	X	X	X	X	X	X
Carbohydrate	Aminosugars metabolism	N-acetylglucosamine	X	X	X	X	X	X	X
Carbohydrate	Aminosugars metabolism	erythronate	X	X	X	X	X	X	X
Carbohydrate	Aminosugars metabolism	N-acetylneuraminate	X	X	X	X	X	X	X
Carbohydrate	Fructose, mannose, galactose, starch, and sucrose metabolism	fructose	X	X	X	X	X	X	X
Carbohydrate	Fructose, mannose, galactose, starch, and sucrose metabolism	mannitol	X	X	X	X	X	X	X
Carbohydrate	Fructose, mannose, galactose, starch, and sucrose metabolism	mannose-6-phosphate	X	X	X	X	X	X	X
Carbohydrate	Fructose, mannose, galactose, starch, and sucrose metabolism	sorbitol	X	X	X	X	X	X	X
Carbohydrate	Glycolysis, gluconeogenesis, pyruvate metabolism	1,5-anhydroglucitol (1,5-AG)	X	X	X	X	X	X	X
Carbohydrate	Glycolysis, gluconeogenesis, pyruvate metabolism	glycerate	X	X	X	X	X	X	X
Carbohydrate	Glycolysis, gluconeogenesis, pyruvate metabolism	glucose-6-phosphate (G6P)	X	X	X	X	X	X	X
Carbohydrate	Glycolysis, gluconeogenesis, pyruvate metabolism	glucose	X	X	X	X	X	X	X
Carbohydrate	Glycolysis, gluconeogenesis, pyruvate metabolism	phosphoglycerate (2 or 3)	X	X	X	X	X	X	X
Carbohydrate	Glycolysis, gluconeogenesis, pyruvate metabolism	lactate	X	X	X	X	X	X	X
Carbohydrate	Nucleotide sugars, pentose metabolism	arabitol	X	X	X	X	X	X	X
Carbohydrate	Nucleotide sugars, pentose metabolism	ribitol	X	X	X	X	X	X	X
Carbohydrate	Nucleotide sugars, pentose metabolism	sedoheptulose-7-phosphate	X	X	X	X	X	X	X
Carbohydrate	Nucleotide sugars, pentose metabolism	ribose	X	X	X	X	X	X	X
Carbohydrate	Nucleotide sugars, pentose metabolism	xylitol	X	X	X	X	X	X	X
Carbohydrate	Nucleotide sugars, pentose metabolism	xylonate	X	X	X	X	X	X	X
Energy	Krebs cycle	citrate	X	X	X	X	X	X	X
Energy	Krebs cycle	homocitrate	X	X	X	X	X	X	X
Energy	Krebs cycle	succinate	X	X	X	X	X	X	X
Energy	Krebs cycle	succinylcarnitine	X	X	X	X	X	X	X
Energy	Krebs cycle	fumarate	X	X	X	X	X	X	X
Energy	Krebs cycle	malate	X	X	X	X	X	X	X
Energy	Oxidative phosphorylation	phosphate	X	X	X	X	X	X	X
Lipid	Essential fatty acid	linoleate (18:2n6)	X	X	X	X	X	X	X
Lipid	Essential fatty acid	linolenate [alpha or gamma; (18:3n3 or 6)]	X	X	X	X	X	X	X
Lipid	Essential fatty acid	dihomo-linolenate (20:3n3 or n6)	X	X	X	X	X	X	X
Lipid	Essential fatty acid	docosapentaenoate (n3 DPA; 22:5n3)	X	X	X	X	X	X	X
Lipid	Essential fatty acid	docosapentaenoate (n6 DPA; 22:5n6)	X	X	X	X	X	X	X
Lipid	Essential fatty acid	docosahexaenoate (DHA; 22:6n3)	X	X	X	X	X	X	X
Lipid	Medium chain fatty acid	caprylate (8:0)			X	X	X	X
Lipid	Long chain fatty acid	myristate (14:0)	X	X	X	X	X	X	X
Lipid	Long chain fatty acid	pentadecanoate (15:0)	X	X	X	X	X	X	X
Lipid	Long chain fatty acid	palmitate (16:0)	X	X	X	X	X	X	X
Lipid	Long chain fatty acid	palmitoleate (16:1n7)	X	X	X	X	X	X	X
Lipid	Long chain fatty acid	margarate (17:0)	X	X	X	X	X	X	X
Lipid	Long chain fatty acid	10-heptadecenoate (17:1n7)	X	X	X	X	X	X	X
Lipid	Long chain fatty acid	stearate (18:0)	X	X	X	X	X	X	X
Lipid	Long chain fatty acid	oleate (18:1n9)	X	X	X	X	X	X	X
Lipid	Long chain fatty acid	cis-vaccenate (18:1n7)	X	X	X	X	X	X	X
Lipid	Long chain fatty acid	10-nonadecenoate (19:1n9)	X	X	X	X	X	X	X
Lipid	Long chain fatty acid	dihomo-linoleate (20:2n6)	X	X	X	X	X	X	X
Lipid	Long chain fatty acid	arachidonate (20:4n6)	X	X	X	X	X	X	X
Lipid	Long chain fatty acid	docosadienoate (22:2n6)	X	X	X	X	X	X	X
Lipid	Long chain fatty acid	adrenate (22:4n6)	X	X	X	X	X	X	X
Lipid	Fatty acid, monohydroxy	4-hydroxybutyrate (GHB)	X	X	X	X	X	X	X
Lipid	Fatty acid, monohydroxy	3-hydroxysebacate	X	X	X	X	X	X	X
Lipid	Fatty acid, monohydroxy	13-HODE + 9-HODE	X	X	X	X	X	X	X
Lipid	Fatty acid, dicarboxylate	adipate	X	X	X	X	X	X	X
Lipid	Fatty acid, dicarboxylate	2-hydroxyglutarate	X	X	X	X	X	X	X
Lipid	Fatty acid, dicarboxylate	azelate (nonanedioate)	X	X	X	X	X	X	X
Lipid	Fatty acid, dicarboxylate	tetradecanedioate	X	X	X	X	X	X	X
Lipid	Fatty acid, dicarboxylate	hexadecanedioate	X	X	X	X	X	X	X
Lipid	Fatty acid, dicarboxylate	undecanedioate	X	X	X	X	X	X	X
Lipid	Fatty acid, amide	stearamide	X	X	X	X	X	X	X
Lipid	Fatty acid, branched	methyl palmitate (15 or 2)	X	X	X	X	X	X	X
Lipid	Fatty acid metabolism (also BCAA metabolism)	propionylcarnitine	X	X	X	X	X	X	X
Lipid	Fatty acid metabolism (also BCAA metabolism)	butyrylcarnitine	X	X	X	X	X	X	X
Lipid	Fatty acid metabolism	valerylcarnitine	X	X	X	X	X	X	X
Lipid	Fatty acid synthesis	malonylcarnitine	X	X	X	X	X	X	X
Lipid	Carnitine metabolism	deoxycarnitine	X	X	X	X	X	X	X
Lipid	Carnitine metabolism	carnitine	X	X	X	X	X	X	X
Lipid	Carnitine metabolism	3-dehydrocarnitine	X	X	X	X	X	X	X
Lipid	Carnitine metabolism	acetylcarnitine	X	X	X	X	X	X	X
Lipid	Carnitine metabolism	hexanoylcarnitine	X	X	X	X	X	X	X
Lipid	Carnitine metabolism	palmitoylcarnitine	X	X	X	X	X	X	X
Lipid	Carnitine metabolism	stearoylcarnitine	X	X	X	X	X	X	X
Lipid	Carnitine metabolism	oleoylcarnitine	X	X	X	X	X	X	X
Lipid	Bile acid metabolism	glycocholate	X	X	X	X	X	X	X
Lipid	Bile acid metabolism	taurocholate		X		X	X	X	X
Lipid	Bile acid metabolism	taurochenodeoxycholate	X	X	X	X	X	X	X
Lipid	Bile acid metabolism	taurodeoxycholate	X	X	X	X	X	X	X
Lipid	Bile acid metabolism	glycodeoxycholate	X	X	X	X	X	X	X
Lipid	Bile acid metabolism	glycochenodeoxycholate	X	X	X	X	X	X	X
Lipid	Bile acid metabolism	glycolithocholate sulfate	X	X	X	X	X	X	X
Lipid	Fatty alcohol, long chain	1-octadecanol	X	X	X	X	X	X	X
Lipid	Glycerolipid metabolism	choline phosphate	X	X	X	X	X	X	X
Lipid	Glycerolipid metabolism	ethanolamine	X	X	X	X	X	X	X
Lipid	Glycerolipid metabolism	phosphoethanolamine	X	X	X	X	X	X	X
Lipid	Glycerolipid metabolism	glycerophosphoethanolamine	X	X	X	X	X	X	X
Lipid	Glycerolipid metabolism	glycerol	X	X	X	X	X	X	X
Lipid	Glycerolipid metabolism	choline	X	X	X	X	X	X	X
Lipid	Glycerolipid metabolism	glycerol 3-phosphate (G3P)	X	X	X	X	X	X	X
Lipid	Glycerolipid metabolism	glycerophosphorylcholine (GPC)	X	X	X	X	X	X	X
Lipid	Inositol metabolism	myo-inositol	X	X	X	X	X	X	X
Lipid	Inositol metabolism	inositol 1-phosphate (I1P)	X	X	X	X	X	X	X
Lipid	Inositol metabolism	scyllo-inositol	X	X	X	X	X	X	X
Lipid	Lysolipid	1-palmitoylglycerophosphoethanolamine	X	X	X	X	X	X	X
Lipid	Lysolipid	2-palmitoylglycerophosphoethanolamine	X	X	X	X	X	X	X
Lipid	Lysolipid	1-stearoylglycerophosphoethanolamine	X	X	X	X	X	X	X
Lipid	Lysolipid	1-oleoylglycerophosphoethanolamine	X	X	X	X	X	X	X
Lipid	Lysolipid	2-oleoylglycerophosphoethanolamine	X	X	X	X	X	X	X
Lipid	Lysolipid	1-linoleoylglycerophosphoethanolamine	X	X	X	X	X	X	X
Lipid	Lysolipid	2-linoleoylglycerophosphoethanolamine	X	X	X	X	X	X	X
Lipid	Lysolipid	1-arachidonoylglycerophosphoethanolamine	X	X	X	X	X	X	X
Lipid	Lysolipid	2-arachidonoylglycerophosphoethanolamine	X	X	X	X	X	X	X
Lipid	Lysolipid	2-docosapentaenoylglycerophosphoethanolamine	X	X	X	X	X	X	X
Lipid	Lysolipid	2-docosahexaenoylglycerophosphoethanolamine	X	X	X	X	X	X	X
Lipid	Lysolipid	1-myristoylglycerophosphocholine	X	X	X	X	X	X	X
Lipid	Lysolipid	1-palmitoylglycerophosphocholine	X	X	X	X	X	X	X
Lipid	Lysolipid	2-palmitoylglycerophosphocholine	X	X	X	X	X	X	X
Lipid	Lysolipid	1-palmitoleoylglycerophosphocholine	X	X	X	X	X	X	X
Lipid	Lysolipid	2-palmitoleoylglycerophosphocholine	X	X	X	X	X	X	X
Lipid	Lysolipid	1-stearoylglycerophosphocholine	X	X	X	X	X	X	X
Lipid	Lysolipid	2-stearoylglycerophosphocholine	X	X	X	X	X	X	X
Lipid	Lysolipid	1-oleoylglycerophosphocholine	X	X	X	X	X	X	X
Lipid	Lysolipid	2-oleoylglycerophosphocholine	X	X	X	X	X	X	X
Lipid	Lysolipid	1-linoleoylglycerophosphocholine	X	X	X	X	X	X	X
Lipid	Lysolipid	2-linoleoylglycerophosphocholine	X	X	X	X	X	X	X
Lipid	Lysolipid	1-arachidonoylglycerophosphocholine	X	X	X	X	X	X	X
Lipid	Lysolipid	2-arachidonoylglycerophosphocholine	X	X	X	X	X	X	X
Lipid	Lysolipid	1-palmitoylglycerophosphoinositol	X	X	X	X	X	X	X
Lipid	Lysolipid	1-stearoylglycerophosphoinositol	X	X	X	X	X	X	X
Lipid	Lysolipid	2-stearoylglycerophosphoinositol	X	X	X	X	X	X	X
Lipid	Lysolipid	1-arachidonoylglycerophosphoinositol	X	X	X	X	X	X	X
Lipid	Lysolipid	1-oleoylglycerophosphoserine	X	X	X	X	X	X	X
Lipid	Lysolipid	2-oleoylglycerophosphoserine	X	X	X	X	X	X	X
Lipid	Lysolipid	1-palmitoylplasmenylethanolamine	X	X	X	X	X	X	X
Lipid	Monoacylglycerol	1-pentadecanoylglycerol (1-monopentadecanoin)	X	X	X	X	X	X	X
Lipid	Monoacylglycerol	1-heptadecanoylglycerol (1-monoheptadecanoin)	X	X	X	X	X	X	X
Lipid	Monoacylglycerol	1-palmitoylglycerol (1-monopalmitin)	X	X	X	X	X	X	X
Lipid	Monoacylglycerol	2-palmitoylglycerol (2-monopalmitin)	X	X	X	X	X	X	X
Lipid	Monoacylglycerol	1-stearoylglycerol (1-monostearin)	X	X	X	X	X	X	X
Lipid	Monoacylglycerol	2-stearoylglycerol (2-monostearin)	X	X	X	X	X	X	X
Lipid	Monoacylglycerol	1-oleoylglycerol (1-monoolein)	X	X	X	X	X	X	X
Lipid	Sphingolipid	sphingosine	X	X	X	X	X	X	X
Lipid	Sphingolipid	palmitoyl sphingomyelin	X	X	X	X	X	X	X
Lipid	Sphingolipid	stearoyl sphingomyelin	X	X	X	X	X	X	X
Lipid	Sterol/Steroid	cholesterol	X	X	X	X	X	X	X
Lipid	Sterol/Steroid	dihydrocholesterol	X	X	X	X	X	X	X
Lipid	Sterol/Steroid	pregnen-diol disulfate	X	X	X	X	X	X	X
Nucleotide	Purine metabolism, (hypo)xanthine/inosine containing	xanthine	X	X	X	X	X	X	X
Nucleotide	Purine metabolism, (hypo)xanthine/inosine containing	xanthosine	X	X	X	X	X	X	X
Nucleotide	Purine metabolism, (hypo)xanthine/inosine containing	hypoxanthine	X	X	X	X	X	X	X
Nucleotide	Purine metabolism, (hypo)xanthine/inosine containing	inosine	X	X	X	X	X	X	X
Nucleotide	Purine metabolism, adenine containing	adenine	X	X	X	X	X	X	X
Nucleotide	Purine metabolism, adenine containing	adenosine	X	X	X	X	X	X	X
Nucleotide	Purine metabolism, adenine containing	N1-methyladenosine	X	X	X	X	X	X	X
Nucleotide	Purine metabolism, adenine containing	adenosine 2'-monophosphate (2'-AMP)	X	X	X	X	X	X	X
Nucleotide	Purine metabolism, adenine containing	adenosine 3'-monophosphate (3'-AMP)	X	X	X	X	X	X	X
Nucleotide	Purine metabolism, adenine containing	adenosine 5'-monophosphate (AMP)	X	X	X	X	X	X	X
Nucleotide	Purine metabolism, guanine containing	guanosine	X	X	X	X	X	X	X
Nucleotide	Purine metabolism, guanine containing	N1-methylguanosine	X	X	X	X	X	X	X
Nucleotide	Purine metabolism, guanine containing	N2,N2-dimethylguanosine	X	X	X	X	X	X	X
Nucleotide	Purine metabolism, guanine containing	N6-carbamoylthreonyladenosine	X	X	X	X	X	X	X
Nucleotide	Purine metabolism, urate metabolism	urate	X	X	X	X	X	X	X
Nucleotide	Pyrimidine metabolism, cytidine containing	cytidine 5'-monophosphate (5'-CMP)	X	X	X	X	X	X	X
Nucleotide	Pyrimidine metabolism, thymine containing	thymine	X	X	X	X	X	X	X
Nucleotide	Pyrimidine metabolism, thymine containing; Valine, leucine and isoleucine metabolism/	3-aminoisobutyrate	X	X	X	X	X	X	X
Nucleotide	Pyrimidine metabolism, uracil containing	uracil	X	X	X	X	X	X	X
Nucleotide	Pyrimidine metabolism, uracil containing	uridine	X	X	X	X	X	X	X
Nucleotide	Pyrimidine metabolism, uracil containing	pseudouridine	X	X	X	X	X	X	X
Nucleotide	Purine and pyrimidine metabolism	methylphosphate	X	X	X	X	X	X	X
Cofactors and vitamins	Ascorbate and aldarate metabolism	ascorbate (Vitamin C)	X	X	X	X	X	X	X
Cofactors and vitamins	Ascorbate and aldarate metabolism	arabonate	X	X	X	X	X	X	X
Cofactors and vitamins	Hemoglobin and porphyrin metabolism	heme*	X	X	X	X	X	X	X
Cofactors and vitamins	Nicotinate and nicotinamide metabolism	nicotinamide	X	X	X	X	X	X	X
Cofactors and vitamins	Nicotinate and nicotinamide metabolism	nicotinamide ribonucleotide (NMN)	X	X	X	X	X	X	X
Cofactors and vitamins	Nicotinate and nicotinamide metabolism	nicotinamide adenine dinucleotide (NAD+)	X	X	X	X	X	X	X
Cofactors and vitamins	Nicotinate and nicotinamide metabolism	nicotinamide adenine dinucleotide reduced (NADH)	X	X	X	X	X	X	X
Cofactors and vitamins	Nicotinate and nicotinamide metabolism	nicotinamide riboside*	X	X	X	X	X	X	X
Cofactors and vitamins	Nicotinate and nicotinamide metabolism	1-methylnicotinamide	X	X	X	X	X	X	X
Cofactors and vitamins	Pantothenate and CoA metabolism	pantothenate	X	X	X	X	X	X	X
Cofactors and vitamins	Riboflavin metabolism	flavin adenine dinucleotide (FAD)	X	X	X	X	X	X	X
Cofactors and vitamins	Tocopherol metabolism	alpha-tocopherol	X	X	X	X	X	X	X
Cofactors and vitamins	Vitamin B6 metabolism	pyridoxate	X	X	X	X	X	X	X
Xenobiotics	Benzoate metabolism	hippurate	X	X	X	X	X	X	X
Xenobiotics	Benzoate metabolism	benzoate	X	X	X	X	X	X	X
Xenobiotics	Benzoate metabolism	3-hydroxybenzoate	X	X	X	X	X	X	X
Xenobiotics	Chemical	glycerol 2-phosphate	X	X	X	X	X	X	X
Xenobiotics	Chemical	triethyleneglycol	X	X	X	X	X	X	X
Xenobiotics	Chemical	heptaethylene glycol	X	X	X	X	X	X	X
Xenobiotics	Chemical	hexaethylene glycol	X	X	X	X	X	X	X
Xenobiotics	Chemical	octaethylene glycol	X	X	X	X	X	X	X
Xenobiotics	Chemical	pentaethylene glycol	X	X	X	X	X	X	X
Xenobiotics	Chemical	tetraethylene glycol	X	X	X	X	X	X	X
Xenobiotics	Chemical	methyl-alpha-glucopyranoside	X	X	X	X	X	X	X
Xenobiotics	Chemical	Isobar: 2-propylpentanoate, 2-ethylhexanoate	X	X	X	X	X	X	X
Xenobiotics	Drug	4-acetaminophen sulfate	X	X	X	X	X	X	X
Xenobiotics	Drug	gabapentin	X	X	X	X	X	X	X
Xenobiotics	Drug	paroxetine	X	X	X	X	X	X	X
Xenobiotics	Food component/Plant	quinate	X	X	X	X	X	X	X
Xenobiotics	Sugar, sugar substitute, starch	erythritol	X	X	X	X	X	X	X
Xenobiotics	Sugar, sugar substitute, starch	galacturonate	X	X	X	X	X	X	X
Xenobiotics	Drug	morphine	X	X	X	X	X	X	X
Xenobiotics	Drug	escitalopram	X	X	X	X	X	X	X
		Total number of metabolites detected	291	292	292	293	292	291	291
