# Supplementary material for: Cancer detection and biopsy classification using concurrent histopathological and metabolomic analysis of core biopsies
Source: Genome Med. 2012 Apr 30;4(4):33. doi: 10.1186/gm332 (PMC3446261; doi:10.1186/gm332)
Supplement: Additional file 4 — Metabolites detected in various tissues. Metabolites detected using the intact biopsy method are listed and grouped by biochemical pathway. Adrenal gland, colon, lung, muscle, pancreas, small intestine, spleen, and stomach tissue were obtained with consent from beating heart donors according to guidelines. Prostate metabolome is reported for benign prostate tissue from prostatectomy patients obtained with consent according to guidelines. An 'X' indicates that the biochemical was detected. [file gm332-S4.xls]

## Sheet: Suppl Fig. 2b
Metabolites remaining in tissue post-PREF extraction
Shaded cells indicate p≤0.05, q≤0.1 (Blue indicates that the mean values are significantly higher for that comparison; yellow values significantly lower). Blue-bolded text indicates 0.05<p<0.1
			Secondary extraction / PREF
SUPER PATHWAY	SUB PATHWAY	BIOCHEMICAL NAME	Fold of Change	P	Q
Amino acid	Glycine, serine and threonine metabolism	glycine	0.03	< 0.001	3.51579e-06
Amino acid	Glycine, serine and threonine metabolism	serine	0.02	0.0024	7.44186e-05
Amino acid	Glycine, serine and threonine metabolism	threonine	0.13	< 0.001	3.6e-05
Amino acid	Alanine and aspartate metabolism	aspartate	0.02	< 0.001	6.55135e-06
Amino acid	Alanine and aspartate metabolism	alanine	0.03	< 0.001	7.54717e-06
Amino acid	Glutamate metabolism	glutamate	0.08	0.0032	8.95105e-05
Amino acid	Glutamate metabolism	glutamate, gamma-methyl ester	0.05	< 0.001	7.54717e-06
Amino acid	Glutamate metabolism	glutamine	0.11	0.0019	6.17886e-05
Amino acid	Glutamate metabolism	pyroglutamine*	0.18	0.0028	8.11594e-05
Amino acid	Glutamate metabolism	gamma-aminobutyrate (GABA)	0.02	0.0011	4.0367e-05
Amino acid	Histidine metabolism	trans-urocanate	0.09	< 0.001	2.63736e-05
Amino acid	Lysine metabolism	lysine	0.02	< 0.001	1.25e-05
Amino acid	Lysine metabolism	pipecolate	0.7	0.3614	0.00541423
Amino acid	Phenylalanine & tyrosine metabolism	phenylalanine	0.05	< 0.001	2.35294e-05
Amino acid	Phenylalanine & tyrosine metabolism	p-cresol sulfate	0.02	< 0.001	2.28364e-06
Amino acid	Phenylalanine & tyrosine metabolism	tyrosine	0.05	0.0043	0.000114667
Amino acid	Phenylalanine & tyrosine metabolism	phenylacetylglutamine	0.09	< 0.001	7.54717e-06
Amino acid	Tryptophan metabolism	tryptophan	0.06	0.001	3.8835e-05
Amino acid	Tryptophan metabolism	indolepropionate	1.05	0.7113	0.0103087
Amino acid	Valine, leucine and isoleucine metabolism	isoleucine	0.05	< 0.001	2.63736e-05
Amino acid	Valine, leucine and isoleucine metabolism	leucine	0.07	< 0.001	5.87429e-06
Amino acid	Valine, leucine and isoleucine metabolism	valine	0.04	< 0.001	3.6e-05
Amino acid	Cysteine, methionine, SAM, taurine metabolism	cysteine	0.01	< 0.001	2.28364e-06
Amino acid	Cysteine, methionine, SAM, taurine metabolism	cystine	0.05	0.002	6.4e-05
Amino acid	Cysteine, methionine, SAM, taurine metabolism	taurine	0.06	0.0011	4.0367e-05
Amino acid	Cysteine, methionine, SAM, taurine metabolism	methionine	0.41	< 0.001	1.25e-05
Amino acid	Cysteine, methionine, SAM, taurine metabolism	2-hydroxybutyrate (AHB)	0.1	0.0012	4.32432e-05
Amino acid	Urea cycle; arginine-, proline-, metabolism	arginine	0.03	< 0.001	2.02532e-05
Amino acid	Urea cycle; arginine-, proline-, metabolism	ornithine	0.03	< 0.001	2.35294e-05
Amino acid	Urea cycle; arginine-, proline-, metabolism	urea	0.05	< 0.001	3.4e-06
Amino acid	Urea cycle; arginine-, proline-, metabolism	proline	0.13	0.0014	4.86957e-05
Amino acid	Creatine metabolism	creatine	0.21	< 0.001	2.63736e-05
Amino acid	Creatine metabolism	creatinine	0.07	0.0025	7.63359e-05
Amino acid	Polyamine metabolism	spermidine	1.48	0.1141	0.00190962
Amino acid	Guanidino and acetamido metabolism	4-acetamidobutanoate	0.5	0.0362	0.000727638
Carbohydrate	Aminosugars metabolism	N-acetylneuraminate	0.14	< 0.001	7.54717e-06
Carbohydrate	Fructose, mannose, galactose, starch, and sucrose metabolism	fructose	0.27	0.0345	0.00069697
Carbohydrate	Fructose, mannose, galactose, starch, and sucrose metabolism	mannitol	0.01	< 0.001	7.54717e-06
Carbohydrate	Glycolysis, gluconeogenesis, pyruvate metabolism	glucose	0.01	< 0.001	1.66667e-05
Carbohydrate	Glycolysis, gluconeogenesis, pyruvate metabolism	pyruvate	0.71	0.4918	0.00715345
Carbohydrate	Glycolysis, gluconeogenesis, pyruvate metabolism	lactate	0.08	< 0.001	2.21333e-06
Energy	Krebs cycle	citrate	0.07	0.0079	0.000195062
Energy	Krebs cycle	succinate	0.02	< 0.001	3.68696e-06
Energy	Krebs cycle	fumarate	0.05	< 0.001	7.54717e-06
Energy	Krebs cycle	malate	0.01	0.0011	4.0367e-05
Energy	Oxidative phosphorylation	phosphate	0.06	< 0.001	4.26667e-06
Lipid	Essential fatty acid	linoleate (18:2n6)	0.09	< 0.001	4.08571e-06
Lipid	Essential fatty acid	linolenate [alpha or gamma; (18:3n3 or 6)]	0.07	< 0.001	3.2e-06
Lipid	Essential fatty acid	dihomo-linolenate (20:3n3 or n6)	0.02	< 0.001	4.99355e-06
Lipid	Essential fatty acid	docosapentaenoate (n6 DPA; 22:5n6)	0.06	< 0.001	7.54717e-06
Lipid	Essential fatty acid	docosahexaenoate (DHA; 22:6n3)	0.02	0.0013	4.60177e-05
Lipid	Medium chain fatty acid	caproate (6:0)	1.09	0.391	0.00570803
Lipid	Medium chain fatty acid	caprylate (8:0)	1.1	0.391	0.00570803
Lipid	Medium chain fatty acid	pelargonate (9:0)	0.84	0.1452	0.00234194
Lipid	Medium chain fatty acid	caprate (10:0)	0.74	0.0057	0.000147097
Lipid	Medium chain fatty acid	laurate (12:0)	0.75	0.0145	0.000337209
Lipid	Long chain fatty acid	myristate (14:0)	0.52	< 0.001	4.08571e-06
Lipid	Long chain fatty acid	pentadecanoate (15:0)	0.52	0.0019	6.17886e-05
Lipid	Long chain fatty acid	palmitate (16:0)	0.33	< 0.001	2.21333e-06
Lipid	Long chain fatty acid	margarate (17:0)	0.24	< 0.001	7.54717e-06
Lipid	Long chain fatty acid	10-heptadecenoate (17:1n7)	0.34	< 0.001	4.08571e-06
Lipid	Long chain fatty acid	oleate (18:1n9)	0.19	0.0041	0.000110811
Lipid	Long chain fatty acid	cis-vaccenate (18:1n7)	0.2	0.0022	6.92913e-05
Lipid	Long chain fatty acid	10-nonadecenoate (19:1n9)	0.42	0.0149	0.000342529
Lipid	Long chain fatty acid	eicosenoate (20:1n9 or 11)	0.07	< 0.001	5.8e-06
Lipid	Long chain fatty acid	dihomo-linoleate (20:2n6)	0.04	< 0.001	2.21333e-06
Lipid	Long chain fatty acid	mead acid (20:3n9)	0.05	< 0.001	1.25e-05
Lipid	Long chain fatty acid	arachidonate (20:4n6)	0.05	< 0.001	1.66667e-05
Lipid	Long chain fatty acid	adrenate (22:4n6)	0.21	< 0.001	2.21333e-06
Lipid	Fatty acid, monohydroxy	13-HODE + 9-HODE	0.28	0.0126	0.000298225
Lipid	Fatty acid, dicarboxylate	sebacate (decanedioate)	1.83	0.0074	0.000183851
Lipid	Fatty acid, dicarboxylate	dodecanedioate	1.07	0.7752	0.0111942
Lipid	Fatty acid, branched	13-methylmyristic acid	0.54	0.0011	4.0367e-05
Lipid	Fatty acid, branched	15-methylpalmitate (isobar with 2-methylpalmitate)	0.37	< 0.001	1.25e-05
Lipid	Endocannabinoid	palmitoyl ethanolamide	0.08	0.0011	4.0367e-05
Lipid	Fatty acid metabolism (also BCAA metabolism)	propionylcarnitine	0.1	0.0022	6.92913e-05
Lipid	Fatty acid metabolism (also BCAA metabolism)	butyrylcarnitine	0.05	< 0.001	7.54717e-06
Lipid	Fatty acid metabolism	valerylcarnitine	0.23	< 0.001	2.63736e-05
Lipid	Carnitine metabolism	carnitine	0.07	0.0025	7.63359e-05
Lipid	Carnitine metabolism	acetylcarnitine	0.06	< 0.001	2.02532e-05
Lipid	Carnitine metabolism	palmitoylcarnitine	0.06	< 0.001	7.54717e-06
Lipid	Fatty alcohol, long chain	1-octadecanol	0.06	< 0.001	1.25e-05
Lipid	Glycerolipid metabolism	choline phosphate	0.1	0.0037	0.00010137
Lipid	Glycerolipid metabolism	ethanolamine	0.07	< 0.001	5.96667e-06
Lipid	Glycerolipid metabolism	phosphoethanolamine	0.05	< 0.001	2.02532e-05
Lipid	Glycerolipid metabolism	glycerol	0.15	< 0.001	7.54717e-06
Lipid	Glycerolipid metabolism	choline	0.1	0.0013	4.60177e-05
Lipid	Glycerolipid metabolism	glycerol 3-phosphate (G3P)	0.01	< 0.001	2.48286e-06
Lipid	Glycerolipid metabolism	glycerophosphorylcholine (GPC)	0.08	0.003	8.51064e-05
Lipid	Inositol metabolism	myo-inositol	0.01	< 0.001	3.6e-06
Lipid	Inositol metabolism	scyllo-inositol	0	< 0.001	2.21333e-06
Lipid	Ketone bodies	3-hydroxybutyrate (BHBA)	0.24	< 0.001	2.63736e-05
Lipid	Ketone bodies	1,2-propanediol	0.43	0.0835	0.00149867
Lipid	Lysolipid	1-palmitoylglycerophosphoethanolamine	0.02	< 0.001	2.21333e-06
Lipid	Lysolipid	1-heptadecanoylglycerophosphoethanolamine*	0.15	0.0029	8.28571e-05
Lipid	Lysolipid	1-stearoylglycerophosphoethanolamine	0.01	< 0.001	2.21333e-06
Lipid	Lysolipid	1-oleoylglycerophosphoethanolamine	0.02	< 0.001	3.68696e-06
Lipid	Lysolipid	2-oleoylglycerophosphoethanolamine*	0.06	< 0.001	2.61067e-06
Lipid	Lysolipid	1-arachidonoylglycerophosphoethanolamine*	0.04	< 0.001	2.21333e-06
Lipid	Lysolipid	2-arachidonoylglycerophosphoethanolamine*	0.04	< 0.001	2.48286e-06
Lipid	Lysolipid	1-palmitoylglycerophosphocholine	0.02	< 0.001	2.97872e-05
Lipid	Lysolipid	1-stearoylglycerophosphocholine	0.02	< 0.001	7.54717e-06
Lipid	Lysolipid	1-linoleoylglycerophosphocholine	0.07	< 0.001	1.66667e-05
Lipid	Lysolipid	1-arachidonoylglycerophosphocholine*	0.22	0.0763	0.00139361
Lipid	Lysolipid	2-arachidonoylglycerophosphocholine*	0.03	0.001	3.8835e-05
Lipid	Lysolipid	1-stearoylglycerophosphoinositol	0.01	< 0.001	1.25e-05
Lipid	Lysolipid	1-palmitoylplasmenylethanolamine*	0.02	< 0.001	4.01667e-06
Lipid	Monoacylglycerol	1-palmitoylglycerol (1-monopalmitin)	0	< 0.001	7.54717e-06
Lipid	Monoacylglycerol	2-palmitoylglycerol (2-monopalmitin)	0.02	< 0.001	4.08571e-06
Lipid	Monoacylglycerol	1-stearoylglycerol (1-monostearin)	0	< 0.001	1.66667e-05
Lipid	Sphingolipid	sphingosine	0.21	0.0052	0.000135948
Lipid	Sphingolipid	palmitoyl sphingomyelin	0.06	0.0028	8.11594e-05
Lipid	Sterol/Steroid	cholesterol	0.16	< 0.001	3.24706e-06
Nucleotide	Purine metabolism, (hypo)xanthine/inosine containing	xanthine	0.12	< 0.001	5.67273e-06
Nucleotide	Purine metabolism, (hypo)xanthine/inosine containing	hypoxanthine	0.04	< 0.001	1.54e-06
Nucleotide	Purine metabolism, (hypo)xanthine/inosine containing	inosine	0.05	< 0.001	7.54717e-06
Nucleotide	Purine metabolism, adenine containing	adenine	0.12	0.0015	5.12821e-05
Nucleotide	Purine metabolism, adenine containing	adenosine	0.08	0.0017	5.71429e-05
Nucleotide	Purine metabolism, adenine containing	adenosine 5'-monophosphate (AMP)	0.02	< 0.001	7.54717e-06
Nucleotide	Pyrimidine metabolism, uracil containing	uracil	0.02	< 0.001	1.25e-05
Nucleotide	Pyrimidine metabolism, uracil containing	uridine	0.12	< 0.001	2.35294e-05
Nucleotide	Pyrimidine metabolism, uracil containing	pseudouridine	0.1	< 0.001	7.54717e-06
Nucleotide	Purine and pyrimidine metabolism	methylphosphate	0.04	0.0017	5.71429e-05
Cofactors and vitamins	Hemoglobin and porphyrin metabolism	heme*	0.2	0.0067	0.0001675
Cofactors and vitamins	Nicotinate and nicotinamide metabolism	nicotinamide	0.26	0.002	6.4e-05
Cofactors and vitamins	Nicotinate and nicotinamide metabolism	nicotinamide adenine dinucleotide (NAD+)	0.04	< 0.001	2.02532e-05
Cofactors and vitamins	Pantothenate and CoA metabolism	pantothenate	0.06	< 0.001	2.48286e-06
Cofactors and vitamins	Tocopherol metabolism	alpha-tocopherol	0.08	< 0.001	2.35294e-05
Xenobiotics	Benzoate metabolism	hippurate	0.03	< 0.001	5.5e-06
Xenobiotics	Benzoate metabolism	4-hydroxyhippurate	0.1	< 0.001	3.68696e-06
Xenobiotics	Benzoate metabolism	benzoate	0.4	0.03	0.000612245
Xenobiotics	Chemical	glycolate (hydroxyacetate)	0.56	0.0219	0.000461053
Xenobiotics	Chemical	glycerol 2-phosphate	0.06	< 0.001	2.35294e-05
Xenobiotics	Chemical	triethyleneglycol	0.29	0.0011	4.0367e-05
Xenobiotics	Chemical	heptaethylene glycol	0.04	0.0036	9.93103e-05
Xenobiotics	Chemical	hexaethylene glycol	0.1	0.0033	9.16667e-05
Xenobiotics	Chemical	octaethylene glycol	0.01	< 0.001	3.36842e-05
Xenobiotics	Chemical	pentaethylene glycol	0.17	0.0015	5.12821e-05
Xenobiotics	Chemical	tetraethylene glycol	0.22	< 0.001	3.6e-05
Xenobiotics	Chemical	methyl-alpha-glucopyranoside	0.04	0.0047	0.000123684
Xenobiotics	Drug	pseudoephedrine	0.7	0.0511	0.000997073
Xenobiotics	Food component/Plant	quinate	0.08	0.0019	6.17886e-05
Xenobiotics	Sugar, sugar substitute, starch	erythritol	0.03	< 0.001	2.35294e-05

## Sheet: Additional File 4
			Tissue Type
Super Pathway	Sub Pathway	Biochemical	Adrenal gland	Colon	Lung	Muscle	Pancreas	Small Intestine	Spleen	Stomach	Prostate
Amino acid	Alanine and aspartate metabolism	alanine	X	X	X	X	X	X	X	X	X
Amino acid	Alanine and aspartate metabolism	asparagine	X	X	X	X	X	X	X	X	X
Amino acid	Alanine and aspartate metabolism	aspartate	X	X	X	X	X	X	X	X	X
Amino acid	Alanine and aspartate metabolism	beta-alanine	X	X	X	X	X	X	X	X	X
Amino acid	Alanine and aspartate metabolism	N-acetylalanine	X	X	X	X	X	X	X	X
Amino acid	Alanine and aspartate metabolism	N-acetylaspartate (NAA)	X	X	X	X	X	X	X	X	X
Amino acid	Alanine and aspartate metabolism	N-carbamoylaspartate
Amino acid	Butanoate metabolism	2-aminobutyrate	X	X	X	X	X	X	X	X	X
Amino acid	Creatine metabolism	creatine	X	X	X	X	X	X	X	X	X
Amino acid	Creatine metabolism	creatine phosphate				X
Amino acid	Creatine metabolism	creatinine	X	X	X	X	X	X	X	X	X
Amino acid	Cysteine, methionine, SAM, taurine metabolism	2-hydroxybutyrate (AHB)	X	X		X		X	X	X	X
Amino acid	Cysteine, methionine, SAM, taurine metabolism	cysteine	X	X	X		X	X	X	X	X
Amino acid	Cysteine, methionine, SAM, taurine metabolism	cystine	X	X	X		X	X	X	X	X
Amino acid	Cysteine, methionine, SAM, taurine metabolism	hypotaurine	X	X	X	X	X	X	X	X	X
Amino acid	Cysteine, methionine, SAM, taurine metabolism	methionine	X	X	X	X	X	X	X	X	X
Amino acid	Cysteine, methionine, SAM, taurine metabolism	methionine sulfoxide	X	X	X	X	X	X	X	X
Amino acid	Cysteine, methionine, SAM, taurine metabolism	N-acetylmethionine	X	X	X	X	X	X	X	X
Amino acid	Cysteine, methionine, SAM, taurine metabolism	N-formylmethionine		X	X	X	X	X		X
Amino acid	Cysteine, methionine, SAM, taurine metabolism	S-adenosylhomocysteine (SAH)	X	X	X	X	X	X	X	X	X
Amino acid	Cysteine, methionine, SAM, taurine metabolism	S-adenosylmethionine (SAM)
Amino acid	Cysteine, methionine, SAM, taurine metabolism	taurine	X	X	X	X	X	X	X	X	X
Amino acid	Glutamate metabolism	gamma-aminobutyrate (GABA)									X
Amino acid	Glutamate metabolism	glutamate	X	X	X	X	X	X	X	X	X
Amino acid	Glutamate metabolism	glutamate, gamma-methyl ester	X	X	X	X	X	X	X	X	X
Amino acid	Glutamate metabolism	glutamine	X	X	X	X	X	X	X	X	X
Amino acid	Glutamate metabolism	N-acetyl-aspartyl-glutamate (NAAG)	X	X	X	X		X		X	X
Amino acid	Glutamate metabolism	pyroglutamine*	X	X	X	X	X	X	X	X	X
Amino acid	Glutathione metabolism	5-oxoproline	X	X	X	X	X	X	X	X	X
Amino acid	Glutathione metabolism	cysteine-glutathione disulfide									X
Amino acid	Glutathione metabolism	glutathione, oxidized (GSSG)	X	X	X	X	X	X	X	X	X
Amino acid	Glutathione metabolism	glutathione, reduced (GSH)		X		X				X	X
Amino acid	Glutathione metabolism	ophthalmate		X		X	X	X	X	X	X
Amino acid	Glycine, serine and threonine metabolism	betaine									X
Amino acid	Glycine, serine and threonine metabolism	dimethylglycine				X	X			X
Amino acid	Glycine, serine and threonine metabolism	glycine	X	X	X	X	X	X	X	X	X
Amino acid	Glycine, serine and threonine metabolism	homoserine	X	X	X	X	X	X	X	X
Amino acid	Glycine, serine and threonine metabolism	N-acetylserine									X
Amino acid	Glycine, serine and threonine metabolism	N-acetylthreonine	X	X	X	X	X	X	X	X
Amino acid	Glycine, serine and threonine metabolism	sarcosine (N-Methylglycine)	X	X	X	X	X	X	X	X
Amino acid	Glycine, serine and threonine metabolism	serine	X	X	X	X	X	X	X	X	X
Amino acid	Glycine, serine and threonine metabolism	threonine	X	X	X	X	X	X	X	X	X
Amino acid	Guanidino and acetamido metabolism	4-acetamidobutanoate
Amino acid	Histidine metabolism	histamine	X	X	X	X	X	X	X	X	X
Amino acid	Histidine metabolism	histidine	X	X	X	X	X	X	X	X	X
Amino acid	Histidine metabolism	urocanate	X	X	X	X		X		X	X
Amino acid	Lysine metabolism	2-aminoadipate	X	X	X	X	X	X	X	X	X
Amino acid	Lysine metabolism	cadaverine		X	X	X	X	X	X	X
Amino acid	Lysine metabolism	glutarate (pentanedioate)	X	X		X				X	X
Amino acid	Lysine metabolism	glutaroyl carnitine		X	X	X				X	X
Amino acid	Lysine metabolism	lysine	X	X	X	X	X	X	X	X	X
Amino acid	Lysine metabolism	N6-acetyllysine	X	X	X	X	X	X	X	X
Amino acid	Lysine metabolism	pipecolate		X	X	X	X	X	X	X
Amino acid	Lysine metabolism	saccharopine				X
Amino acid	Phenylalanine & tyrosine metabolism	3-(4-hydroxyphenyl)lactate	X	X	X	X	X	X		X
amino acid	Phenylalanine & tyrosine metabolism	3,5-diiodo-L-tyrosine								X
Amino acid	Phenylalanine & tyrosine metabolism	3-iodotyrosine								X
Amino acid	Phenylalanine & tyrosine metabolism	N-acetylphenylalanine		X	X	X	X	X		X
Amino acid	Phenylalanine & tyrosine metabolism	noradrenaline	X
Amino acid	Phenylalanine & tyrosine metabolism	O-methyl tyrosine	X	X	X	X	X	X	X	X
Amino acid	Phenylalanine & tyrosine metabolism	p-cresol sulfate	X	X	X	X	X	X	X	X	X
Amino acid	Phenylalanine & tyrosine metabolism	phenol sulfate	X	X	X	X	X	X		X	X
Amino acid	Phenylalanine & tyrosine metabolism	phenylacetylglutamine	X	X	X	X	X	X	X	X	X
Amino acid	Phenylalanine & tyrosine metabolism	phenylacetylglycine		X
Amino acid	Phenylalanine & tyrosine metabolism	phenylalanine	X	X	X	X	X	X	X	X	X
Amino acid	Phenylalanine & tyrosine metabolism	phenyllactate (PLA)	X	X	X	X	X	X		X
Amino acid	Phenylalanine & tyrosine metabolism	tyrosine	X	X	X	X	X	X	X	X	X
Amino acid	Polyamine metabolism	5-methylthioadenosine (MTA)	X	X	X	X	X	X	X	X	X
Amino acid	Polyamine metabolism	agmatine									X
Amino acid	Polyamine metabolism	N-acetylputrescine									X
Amino acid	Polyamine metabolism	putrescine	X	X	X	X	X	X	X	X	X
Amino acid	Polyamine metabolism	spermidine	X	X	X	X	X	X	X	X	X
Amino acid	Polyamine metabolism	spermine									X
Amino acid	Tryptophan metabolism	C-glycosyltryptophan*	X	X	X	X	X	X	X	X	X
Amino acid	Tryptophan metabolism	kynurenine	X	X	X	X	X	X	X	X	X
Amino acid	Tryptophan metabolism	serotonin (5HT)	X	X			X	X		X	X
Amino acid	Tryptophan metabolism	tryptophan	X	X	X	X	X	X	X	X	X
Amino acid	Tryptophan metabolism	tryptophan betaine									X
Amino acid	Urea cycle; arginine-, proline-, metabolism	1,3-diaminopropane									X
Amino acid	Urea cycle; arginine-, proline-, metabolism	5-aminovalerate		X
Amino acid	Urea cycle; arginine-, proline-, metabolism	arginine	X	X	X	X	X	X	X	X	X
Amino acid	Urea cycle; arginine-, proline-, metabolism	citrulline									X
Amino acid	Urea cycle; arginine-, proline-, metabolism	dimethylarginine (SDMA + ADMA)	X	X	X	X	X	X	X	X
Amino acid	Urea cycle; arginine-, proline-, metabolism	ornithine	X	X	X	X	X	X	X	X	X
Amino acid	Urea cycle; arginine-, proline-, metabolism	proline	X	X	X	X	X	X	X	X	X
Amino acid	Urea cycle; arginine-, proline-, metabolism	trans-4-hydroxyproline									X
Amino acid	Urea cycle; arginine-, proline-, metabolism	urea	X	X	X	X	X	X	X	X	X
Amino acid	Valine, leucine and isoleucine metabolism	2-hydroxy-3-methylvalerate		X
Amino acid	Valine, leucine and isoleucine metabolism	2-methylbutyroylcarnitine	X	X	X	X	X	X		X	X
Amino acid	Valine, leucine and isoleucine metabolism	2-methylbutyrylglycine
Amino acid	Valine, leucine and isoleucine metabolism	3-methyl-2-oxobutyrate		X		X		X		X
Amino acid	Valine, leucine and isoleucine metabolism	3-methyl-2-oxovalerate		X	X	X	X	X	X	X
Amino acid	Valine, leucine and isoleucine metabolism	4-methyl-2-oxopentanoate	X	X	X	X	X	X		X
Amino acid	Valine, leucine and isoleucine metabolism	alpha-hydroxyisovalerate	X	X	X	X	X	X	X	X
Amino acid	Valine, leucine and isoleucine metabolism	beta-hydroxyisovalerate									X
Amino acid	Valine, leucine and isoleucine metabolism	hydroxyisovaleroyl carnitine	X	X	X	X	X	X		X	X
Amino acid	Valine, leucine and isoleucine metabolism	isobutyrylcarnitine	X	X	X	X	X	X	X	X	X
Amino acid	Valine, leucine and isoleucine metabolism	isoleucine	X	X	X	X	X	X	X	X	X
Amino acid	Valine, leucine and isoleucine metabolism	isovalerylcarnitine	X	X	X	X	X	X	X	X	X
Amino acid	Valine, leucine and isoleucine metabolism	leucine	X	X	X	X	X	X	X	X	X
Amino acid	Valine, leucine and isoleucine metabolism	levulinate (4-oxovalerate)									X
Amino acid	Valine, leucine and isoleucine metabolism	tigloylglycine
Amino acid	Valine, leucine and isoleucine metabolism	tiglyl carnitine	X	X	X	X	X	X	X	X
Amino acid	Valine, leucine and isoleucine metabolism	valine	X	X	X	X	X	X	X	X	X
Carbohydrate	Aminosugars metabolism	erythronate*	X	X	X	X	X	X	X	X	X
Carbohydrate	Aminosugars metabolism	fucose	X	X	X	X	X	X	X	X
Carbohydrate	Aminosugars metabolism	glucosamine
Carbohydrate	Aminosugars metabolism	N-acetylgalactosamine	X	X	X		X	X	X	X
Carbohydrate	Aminosugars metabolism	N-acetylglucosamine	X	X			X	X	X	X	X
Carbohydrate	Aminosugars metabolism	N-acetylneuraminate	X	X	X	X	X	X	X	X	X
Carbohydrate	Fructose, mannose, galactose, starch, and sucrose metabolism	fructose	X	X	X	X	X	X	X	X	X
Carbohydrate	Fructose, mannose, galactose, starch, and sucrose metabolism	galactose	X	X	X	X	X	X	X	X
Carbohydrate	Fructose, mannose, galactose, starch, and sucrose metabolism	maltose	X	X	X	X	X	X		X	X
Carbohydrate	Fructose, mannose, galactose, starch, and sucrose metabolism	maltotetraose									X
Carbohydrate	Fructose, mannose, galactose, starch, and sucrose metabolism	maltotriose		X	X	X	X			X	X
Carbohydrate	Fructose, mannose, galactose, starch, and sucrose metabolism	mannitol	X	X	X	X	X	X	X	X	X
Carbohydrate	Fructose, mannose, galactose, starch, and sucrose metabolism	mannose	X	X	X	X	X	X		X	X
Carbohydrate	Fructose, mannose, galactose, starch, and sucrose metabolism	methyl-alpha-d-mannopyranoside	X	X	X	X	X	X	X	X
Carbohydrate	Fructose, mannose, galactose, starch, and sucrose metabolism	raffinose	X	X	X	X	X	X	X	X
Carbohydrate	Fructose, mannose, galactose, starch, and sucrose metabolism	sorbitol	X	X	X	X	X	X	X	X	X
Carbohydrate	Fructose, mannose, galactose, starch, and sucrose metabolism	sucrose	X	X	X	X	X	X	X	X	X
Carbohydrate	Fructose, mannose, galactose, starch, and sucrose metabolism	tagatose
Carbohydrate	Fructose, mannose, galactose, starch, and sucrose metabolism	trehalose
Carbohydrate	Glycolysis, gluconeogenesis, pyruvate metabolism	1,5-anhydroglucitol (1,5-AG)	X	X	X	X	X	X	X	X	X
Carbohydrate	Glycolysis, gluconeogenesis, pyruvate metabolism	3-phosphoglycerate				X				X	X
Carbohydrate	Glycolysis, gluconeogenesis, pyruvate metabolism	fructose-6-phosphate			X	X
Carbohydrate	Glycolysis, gluconeogenesis, pyruvate metabolism	glucose	X	X	X	X	X	X	X	X	X
Carbohydrate	Glycolysis, gluconeogenesis, pyruvate metabolism	glucose 1-phosphate									X
Carbohydrate	Glycolysis, gluconeogenesis, pyruvate metabolism	glucose-6-phosphate (G6P)			X	X					X
Carbohydrate	Glycolysis, gluconeogenesis, pyruvate metabolism	glycerate	X	X	X	X	X	X	X	X	X
Carbohydrate	Glycolysis, gluconeogenesis, pyruvate metabolism	Isobar: fructose 1,6-diphosphate, glucose 1,6-diphosphate				X
Carbohydrate	Glycolysis, gluconeogenesis, pyruvate metabolism	lactate	X	X	X	X	X	X	X	X	X
Carbohydrate	Glycolysis, gluconeogenesis, pyruvate metabolism	pyruvate	X	X	X	X	X	X	X	X
Carbohydrate	Nucleotide sugars, pentose metabolism	arabitol	X	X	X	X	X	X	X	X
Carbohydrate	Nucleotide sugars, pentose metabolism	gluconate	X	X	X	X	X	X	X	X
Carbohydrate	Nucleotide sugars, pentose metabolism	ribitol	X	X	X	X	X	X	X	X	X
Carbohydrate	Nucleotide sugars, pentose metabolism	ribose	X	X	X	X	X	X	X	X	X
Carbohydrate	Nucleotide sugars, pentose metabolism	xylitol	X	X	X	X	X	X	X	X	X
Carbohydrate	Nucleotide sugars, pentose metabolism	xylonate	X	X	X	X	X	X	X	X
Cofactors and vitamins	Ascorbate and aldarate metabolism	arabonate	X	X	X	X	X	X	X	X	X
Cofactors and vitamins	Ascorbate and aldarate metabolism	ascorbate (Vitamin C)									X
Cofactors and vitamins	Ascorbate and aldarate metabolism	gulono-1,4-lactone
Cofactors and vitamins	Ascorbate and aldarate metabolism	threonate	X	X	X	X	X	X	X	X	X
Cofactors and vitamins	Hemoglobin and porphyrin	coproporphyrin III		X
Cofactors and vitamins	Hemoglobin and porphyrin	heme*		X		X					X
Cofactors and vitamins	Nicotinate and nicotinamide metabolism	1-methylnicotinamide									X
Cofactors and vitamins	Nicotinate and nicotinamide metabolism	adenosine 5'-diphosphoribose									X
Cofactors and vitamins	Nicotinate and nicotinamide metabolism	nicotinamide	X	X	X	X	X	X	X	X	X
Cofactors and vitamins	Nicotinate and nicotinamide metabolism	nicotinamide adenine dinucleotide (NAD+)	X	X	X	X	X	X		X	X
Cofactors and vitamins	Nicotinate and nicotinamide metabolism	nicotinamide adenine dinucleotide reduced (NADH)		X	X	X			X	X	X
Cofactors and vitamins	Nicotinate and nicotinamide metabolism	nicotinate		X				X	X	X
Cofactors and vitamins	Pantothenate and CoA metabolism	pantothenate	X	X	X	X	X	X	X	X	X
Cofactors and vitamins	Riboflavin metabolism	flavin adenine dinucleotide (FAD)	X	X	X	X	X	X		X	X
Cofactors and vitamins	Riboflavin metabolism	riboflavin (Vitamin B2)	X	X	X	X	X	X	X	X
Cofactors and vitamins	tocopherol metabolism	alpha-tocopherol									X
Cofactors and vitamins	tocopherol metabolism	gamma-tocopherol									X
Cofactors and vitamins	Vitamin B6 metabolism	pyridoxate	X	X	X	X	X	X		X
Energy	Krebs cycle	alpha-ketoglutarate									X
Energy	Krebs cycle	cis-aconitate									X
Energy	Krebs cycle	citrate	X	X	X	X	X	X	X	X	X
Energy	Krebs cycle	fumarate	X	X	X	X	X	X	X	X	X
Energy	Krebs cycle	isocitrate									X
Energy	Krebs cycle	malate	X	X	X	X	X	X	X	X	X
Energy	Krebs cycle	succinate	X	X	X	X	X	X	X	X	X
Energy	Krebs cycle	succinylcarnitine	X	X	X	X	X	X	X	X	X
Energy	Oxidative phosphorylation	acetylphosphate	X	X	X	X	X	X	X	X
Energy	Oxidative phosphorylation	phosphate	X	X	X	X	X	X	X	X	X
Energy	Oxidative phosphorylation	pyrophosphate (PPi)	X	X	X	X	X	X	X	X	X
Lipid	Bile acid metabolism	3-dehydrocholate						X
Lipid	Bile acid metabolism	7-ketodeoxycholate	X	X	X	X		X		X
Lipid	Bile acid metabolism	beta-muricholate		X
Lipid	Bile acid metabolism	cholate	X	X	X	X	X	X	X	X
Lipid	Bile acid metabolism	deoxycholate		X						X
Lipid	Bile acid metabolism	glycochenodeoxycholate	X	X	X	X	X	X	X	X
Lipid	Bile acid metabolism	glycocholate	X	X	X	X	X	X	X	X
Lipid	Bile acid metabolism	glycocholenate sulfate*	X	X		X	X	X		X
Lipid	Bile acid metabolism	glycodeoxycholate		X		X	X	X		X
Lipid	Bile acid metabolism	glycolithocholate		X				X
Lipid	Bile acid metabolism	glycoursodeoxycholate	X	X	X	X	X	X		X
Lipid	Bile acid metabolism	glycoursodeoxycholate	X	X	X	X	X	X	X	X
Lipid	Bile acid metabolism	taurochenodeoxycholate	X	X	X	X	X	X	X	X
Lipid	Bile acid metabolism	taurocholate	X	X	X	X	X	X	X	X
Lipid	Bile acid metabolism	taurocholenate sulfate*	X	X				X		X
Lipid	Bile acid metabolism	taurodeoxycholate		X		X		X		X
Lipid	Bile acid metabolism	taurolithocholate		X		X	X	X		X
Lipid	Bile acid metabolism	taurolithocholate 3-sulfate						X
Lipid	Bile acid metabolism	tauroursodeoxycholate	X	X		X	X	X	X	X
Lipid	Carnitine metabolism	3-dehydrocarnitine*	X	X	X	X	X	X	X	X	X
Lipid	Carnitine metabolism	acetylcarnitine	X	X	X	X	X	X	X	X	X
Lipid	Carnitine metabolism	carnitine	X	X	X	X	X	X	X	X	X
Lipid	Carnitine metabolism	decanoylcarnitine	X	X	X	X	X	X	X	X
Lipid	Carnitine metabolism	deoxycarnitine	X	X	X	X	X	X	X	X	X
Lipid	Carnitine metabolism	hexanoylcarnitine	X	X	X	X	X	X	X	X	X
Lipid	Carnitine metabolism	laurylcarnitine		X	X	X	X	X	X	X
Lipid	Carnitine metabolism	myristoylcarnitine	X	X	X	X	X	X	X	X
Lipid	Carnitine metabolism	octanoylcarnitine	X	X	X	X	X	X	X	X
Lipid	Carnitine metabolism	oleoylcarnitine	X	X	X	X	X	X	X	X	X
Lipid	Carnitine metabolism	palmitoylcarnitine	X	X	X	X	X	X	X	X
Lipid	Carnitine metabolism	stearoylcarnitine		X	X	X	X	X		X	X
Lipid	Eicosanoid	12-HETE + 11-HETE + 8-HETE	X	X	X	X	X	X	X	X
Lipid	Eicosanoid	13,14-dihydro-15-keto-prostaglandin a2	X	X
Lipid	Eicosanoid	8-iso-15-keto-prostaglandin E2								X
Lipid	Eicosanoid	prostaglandin E2								X
Lipid	Endocannabinoid	palmitoyl ethanolamide									X
Lipid	Essential fatty acid	dihomo-linolenate (20:3n3 or n6)	X	X	X	X	X	X	X	X	X
Lipid	Essential fatty acid	docosahexaenoate (DHA; 22:6n3)	X	X	X	X	X	X	X	X	X
Lipid	Essential fatty acid	docosapentaenoate (n3 DPA; 22:5n3)	X	X	X	X	X	X	X	X	X
Lipid	Essential fatty acid	docosapentaenoate (n6 DPA; 22:5n6)	X	X	X	X	X	X	X	X	X
Lipid	Essential fatty acid	eicosapentaenoate (EPA; 20:5n3)	X	X	X	X	X	X	X	X
Lipid	Essential fatty acid	linoleate (18:2n6)	X	X	X	X	X	X	X	X	X
Lipid	Essential fatty acid	linolenate [alpha or gamma; (18:3n3 or 6)]	X	X	X	X	X	X		X	X
Lipid	Fatty acid metabolism	valerylcarnitine	X	X	X	X	X	X	X	X
Lipid	Fatty acid metabolism (also BCAA metabolism)	butyrylcarnitine	X	X	X	X	X	X	X	X	X
Lipid	Fatty acid metabolism (also BCAA metabolism)	propionylcarnitine	X	X	X	X	X	X	X	X	X
Lipid	Fatty acid, amide	linoleamide (18:2n6)
Lipid	Fatty acid, branched	13-methylmyristic acid
Lipid	Fatty acid, branched	17-methylstearate		X	X	X
Lipid	Fatty acid, branched	methyl palmitate (15 or 2)	X	X	X	X	X	X	X	X	X
Lipid	Fatty acid, dicarboxylate	2-hydroxyglutarate	X	X	X	X	X	X	X	X	X
Lipid	Fatty acid, dicarboxylate	3-carboxy-4-methyl-5-propyl-2-furanpropanoate (CMPF)		X		X		X		X	X
Lipid	Fatty acid, dicarboxylate	azelate (nonanedioate)	X	X		X	X	X		X	X
lipid	Fatty acid, dicarboxylate	hexadecane									X
Lipid	Fatty acid, dicarboxylate	sebacate (decanedioate)									X
Lipid	Fatty acid, dicarboxylate	undecanedioate									X
Lipid	Fatty acid, ester	n-Butyl Oleate
Lipid	Fatty acid, monohydroxy	13-HODE + 9-HODE	X	X	X	X	X	X	X	X	X
Lipid	Fatty acid, monohydroxy	2-hydroxypalmitate	X	X	X	X	X	X	X	X	X
Lipid	Fatty acid, monohydroxy	2-hydroxystearate									X
Lipid	Fatty acid, monohydroxy	3-hydroxyoctanoate	X	X	X	X	X	X	X	X
Lipid	Fatty acid, monohydroxy	4-hydroxybutyrate (GHB)	X	X	X	X	X	X	X	X	X
Lipid	Fatty alcohol, long chain	1-octadecanol
Lipid	Glycerolipid metabolism	choline									X
Lipid	Glycerolipid metabolism	choline phosphate		X	X	X	X		X	X	X
Lipid	Glycerolipid metabolism	cytidine 5'-diphosphocholine									X
Lipid	Glycerolipid metabolism	cytidine 5'diphosphoethanolamine									X
Lipid	Glycerolipid metabolism	ethanolamine	X	X	X	X	X	X	X	X	X
Lipid	Glycerolipid metabolism	glycerol	X	X	X	X	X	X		X	X
Lipid	Glycerolipid metabolism	glycerol 3-phosphate (G3P)	X	X	X	X	X	X	X	X	X
Lipid	Glycerolipid metabolism	glycerophosphoethanolamine	X	X	X	X	X	X	X	X	X
Lipid	Glycerolipid metabolism	glycerophosphorylcholine (GPC)	X	X	X	X	X	X	X	X	X
Lipid	Glycerolipid metabolism	phosphoethanolamine		X	X	X	X	X	X	X	X
Lipid	Inositol metabolism	chiro-inositol									X
Lipid	Inositol metabolism	inositol 1-phosphate (I1P)									X
Lipid	Inositol metabolism	myo-inositol	X	X	X	X	X	X	X	X	X
Lipid	Inositol metabolism	scyllo-inositol	X	X	X	X	X	X	X	X	X
Lipid	Ketone bodies	1,2-propanediol	X	X	X	X	X	X	X	X	X
Lipid	Ketone bodies	3-hydroxybutyrate (BHBA)	X	X	X	X	X	X	X	X	X
Lipid	Long chain fatty acid	10-heptadecenoate (17:1n7)	X	X	X	X	X	X	X	X	X
Lipid	Long chain fatty acid	10-nonadecenoate (19:1n9)	X	X	X	X	X	X	X	X	X
Lipid	Long chain fatty acid	adrenate (22:4n6)	X	X	X	X	X	X	X	X	X
Lipid	Long chain fatty acid	arachidate (20:0)									X
Lipid	Long chain fatty acid	arachidonate (20:4n6)	X	X	X	X	X	X	X	X	X
Lipid	Long chain fatty acid	cis-vaccenate (18:1n7)	X	X	X	X	X	X		X	X
Lipid	Long chain fatty acid	conjugated linoleate (18:2n7; 9Z,11E)		X
Lipid	Long chain fatty acid	dihomo-linoleate (20:2n6)	X	X	X	X	X	X	X	X	X
Lipid	Long chain fatty acid	docosadienoate (22:2n6)									X
Lipid	Long chain fatty acid	eicosenoate (20:1n9 or 11)	X	X	X	X	X	X	X	X	X
Lipid	Long chain fatty acid	margarate (17:0)	X	X	X	X	X	X	X	X	X
Lipid	Long chain fatty acid	myristate (14:0)	X	X	X	X	X	X	X	X	X
Lipid	Long chain fatty acid	myristoleate (14:1n5)	X	X	X	X	X	X	X	X	X
Lipid	Long chain fatty acid	nonadecanoate (19:0)	X	X	X	X	X	X		X
Lipid	Long chain fatty acid	oleate (18:1n9)	X	X	X	X	X	X	X	X	X
Lipid	Long chain fatty acid	palmitate (16:0)	X	X	X	X	X	X	X	X	X
Lipid	Long chain fatty acid	palmitoleate (16:1n7)	X	X	X	X	X	X	X	X	X
Lipid	Long chain fatty acid	pentadecanoate (15:0)	X	X	X		X	X		X
Lipid	Long chain fatty acid	stearate (18:0)	X	X	X	X	X	X	X	X	X
Lipid	Long chain fatty acid	stearidonate (18:4n3)	X	X	X	X	X	X		X
Lipid	Lysolipid	1-arachidonoylglycerophosphocholine*	X	X	X	X	X	X	X	X	X
Lipid	Lysolipid	1-arachidonoylglycerophosphoethanolamine*	X	X	X	X	X	X	X	X	X
Lipid	Lysolipid	1-arachidonoylglycerophosphoinositol*	X	X	X	X	X	X	X	X	X
Lipid	Lysolipid	1-docosahexaenoylglycerophosphocholine*	X	X	X	X	X	X	X	X
Lipid	Lysolipid	1-eicosadienoylglycerophosphocholine*		X	X	X	X	X	X	X
Lipid	Lysolipid	1-eicosatrienoylglycerophosphocholine*	X	X	X	X	X	X	X	X
Lipid	Lysolipid	1-heptadecanoylglycerophosphocholine		X		X	X	X		X
Lipid	Lysolipid	1-heptadecanoylglycerophosphoethanolamine									X
Lipid	Lysolipid	1-linoleoylglycerophosphocholine	X	X	X	X	X	X	X	X	X
Lipid	Lysolipid	1-linoleoylglycerophosphoethanolamine*		X	X	X	X	X	X	X	X
Lipid	Lysolipid	1-linoleoylglycerophosphoinositol*	X	X	X	X	X	X	X	X
Lipid	Lysolipid	1-myristoylglycerophosphocholine	X	X	X	X	X	X	X	X
Lipid	Lysolipid	1-oleoylglycerophosphocholine	X	X	X	X	X	X	X	X	X
Lipid	Lysolipid	1-oleoylglycerophosphoethanolamine		X	X	X	X	X	X	X	X
Lipid	Lysolipid	1-oleoylglycerophosphoinositol*	X	X	X	X	X	X	X	X	X
Lipid	Lysolipid	1-oleoylglycerophosphoserine									X
Lipid	Lysolipid	1-palmitoleoylglycerophosphocholine*	X	X	X	X	X	X	X	X	X
Lipid	Lysolipid	1-palmitoleoylglycerophosphoinositol*	X	X	X	X	X	X	X	X
Lipid	Lysolipid	1-palmitoylglycerophosphocholine	X	X	X	X	X	X	X	X	X
Lipid	Lysolipid	1-palmitoylglycerophosphoethanolamine	X	X	X	X	X	X	X	X	X
Lipid	Lysolipid	1-palmitoylglycerophosphoinositol*	X	X	X	X	X	X		X	X
Lipid	Lysolipid	1-palmitoylplasmenylethanolamine*	X	X	X	X	X	X	X	X	X
Lipid	Lysolipid	1-pentadecanoylglycerophosphocholine*		X	X	X	X	X		X
Lipid	Lysolipid	1-stearoylglycerophosphocholine	X	X	X	X	X	X	X	X	X
Lipid	Lysolipid	1-stearoylglycerophosphoethanolamine	X	X	X	X	X	X	X	X	X
Lipid	Lysolipid	1-stearoylglycerophosphoglycerol		X	X	X	X	X		X	X
Lipid	Lysolipid	1-stearoylglycerophosphoinositol	X	X	X	X	X	X		X	X
Lipid	Lysolipid	2-arachidonoylglycerophosphocholine*									X
Lipid	Lysolipid	2-arachidonoylglycerophosphoethanolamine*									X
Lipid	Lysolipid	2-docosahexaenoylglycerophosphoethanolamine									X
Lipid	Lysolipid	2-docosapentaenoylglycerophosphoethanolamine
Lipid	Lysolipid	2-linoleoylglycerophosphocholine*	X	X	X	X	X	X	X	X
Lipid	Lysolipid	2-linoleoylglycerophosphoethanolamine*
Lipid	Lysolipid	2-oleoylglycerophosphocholine*		X	X	X	X	X	X	X	X
Lipid	Lysolipid	2-oleoylglycerophosphoethanolamine*		X	X	X	X	X		X	X
Lipid	Lysolipid	2-palmitoylglycerophosphocholine*	X	X	X	X	X	X	X	X	X
Lipid	Lysolipid	2-palmitoylglycerophosphoethanolamine									X
Lipid	Lysolipid	2-stearoylglycerophosphocholine*		X	X	X	X	X		X
Lipid	Medium chain fatty acid	5-dodecenoate (12:1n7)	X	X	X	X	X	X		X
Lipid	Medium chain fatty acid	caprate (10:0)	X	X	X	X	X	X	X	X	X
Lipid	Medium chain fatty acid	caproate									X
Lipid	Medium chain fatty acid	caprylate (8:0)	X	X	X	X	X	X	X	X	X
Lipid	Medium chain fatty acid	heptanoate									X
Lipid	Medium chain fatty acid	laurate (12:0)	X	X	X	X	X	X	X	X	X
Lipid	Medium chain fatty acid	pelargonate (9:0)	X	X	X	X	X	X	X	X	X
Lipid	Monoacylglycerol	1-behenoylglycerol (1-monobehenin)
Lipid	Monoacylglycerol	1-heptadecanoylglycerol (1-monoheptadecanoin)
Lipid	Monoacylglycerol	1-myristoylglycerol (1-monomyristin)
Lipid	Monoacylglycerol	1-oleoylglycerol (1-monoolein)	X	X	X	X	X	X	X	X	X
Lipid	Monoacylglycerol	1-palmitoylglycerol (1-monopalmitin)	X	X	X	X	X	X	X	X
Lipid	Monoacylglycerol	1-stearoylglycerol (1-monostearin)	X	X	X	X	X	X	X	X	X
Lipid	Monoacylglycerol	2-palmitoylglycerol (2-monopalmitin)		X	X	X	X	X		X
Lipid	Monoacylglycerol	2-stearoylglycerol (2-monostearin)	X	X	X	X	X	X		X
Lipid	Neurotransmitter	acetylcholine									X
Lipid	Short chain fatty acid	valerate		X	X	X		X		X	X
Lipid	Sphingolipid	palmitoyl sphingomyelin		X	X	X		X	X	X	X
Lipid	Sphingolipid	sphinganine			X
Lipid	Sphingolipid	sphingosine	X	X	X	X	X	X	X	X	X
Lipid	Sterol/Steroid	21-deoxycortisol					X
Lipid	Sterol/Steroid	4-androsten-3beta,17beta-diol disulfate 1*	X	X	X	X	X	X		X	X
Lipid	Sterol/Steroid	4-androsten-3beta,17beta-diol disulfate 2*	X	X		X	X	X		X
Lipid	Sterol/Steroid	7-beta-hydroxycholesterol									X
Lipid	Sterol/Steroid	androsterone sulfate		X		X	X	X		X
Lipid	Sterol/Steroid	cholesterol		X	X	X		X	X	X	X
Lipid	Sterol/Steroid	cortisol	X	X		X	X
Lipid	Sterol/Steroid	dehydroisoandrosterone sulfate (DHEA-S)	X	X		X	X	X		X
Lipid	Sterol/Steroid	pregnen-diol disulfate*	X	X	X	X	X	X		X
Lipid	Sterol/Steroid	squalene									X
Nucleotide	Purine and pyrimidine metabolism	methylphosphate	X	X	X	X	X	X	X	X	X
Nucleotide	Purine metabolism, (hypo)xanthine/inosine containing	2'-deoxyinosine	X	X	X	X	X	X	X	X
Nucleotide	Purine metabolism, (hypo)xanthine/inosine containing	hypoxanthine	X	X	X	X	X	X	X	X	X
Nucleotide	Purine metabolism, (hypo)xanthine/inosine containing	inosine	X	X	X	X	X	X	X	X	X
Nucleotide	Purine metabolism, (hypo)xanthine/inosine containing	inosine 5'-monophosphate (IMP)			X	X
Nucleotide	Purine metabolism, (hypo)xanthine/inosine containing	xanthine	X	X	X	X	X	X	X	X	X
Nucleotide	Purine metabolism, (hypo)xanthine/inosine containing	xanthosine	X	X	X	X	X	X	X	X	X
Nucleotide	Purine metabolism, adenine containing	adenine	X	X	X	X	X	X	X	X	X
Nucleotide	Purine metabolism, adenine containing	adenosine	X	X	X	X	X	X	X	X	X
Nucleotide	Purine metabolism, adenine containing	adenosine 2'-monophosphate (2'-AMP)		X
Nucleotide	Purine metabolism, adenine containing	adenosine 3'-monophosphate (3'-AMP)		X
Nucleotide	Purine metabolism, adenine containing	adenosine 5'-monophosphate (AMP)		X	X	X	X	X	X	X	X
Nucleotide	Purine metabolism, adenine containing	N1-methyladenosine	X	X	X	X	X	X		X
Nucleotide	Purine metabolism, guanine containing	guanine	X	X	X	X	X	X	X	X	X
Nucleotide	Purine metabolism, guanine containing	guanosine	X	X	X	X	X	X	X	X	X
Nucleotide	Purine metabolism, guanine containing	guanosine 5' monophosphate (GMP)									X
Nucleotide	Purine metabolism, guanine containing	N2-methylguanosine								X
Nucleotide	Purine metabolism, urate metabolism	allantoin		X		X	X	X	X	X	X
Nucleotide	Purine metabolism, urate metabolism	urate	X	X	X	X	X	X	X	X	X
Nucleotide	Pyrimidine metabolism, cytidine containing	cytidine	X	X	X	X	X	X	X	X	X
Nucleotide	Pyrimidine metabolism, cytidine containing	cytidine-3'-monophosphate (3'-CMP)	X	X	X	X	X	X	X	X
Nucleotide	Pyrimidine metabolism, cytidine containing	cytidine-5'-monophosphate (5'-CMP)									X
Nucleotide	Pyrimidine metabolism, cytidine containing	cytosine-2',3'-cyclic monophosphate	X	X	X	X	X	X	X	X
Nucleotide	Pyrimidine metabolism, thymine containing	thymidine	X	X			X	X		X
Nucleotide	Pyrimidine metabolism, thymine containing	thymine		X			X	X	X	X
Nucleotide	Pyrimidine metabolism, thymine containing; Valine, leucine and isoleucine metabolism/	3-aminoisobutyrate	X	X	X	X	X	X	X	X
Nucleotide	Pyrimidine metabolism, uracil containing	5,6-dihydrouracil	X	X	X	X	X	X	X	X	X
Nucleotide	Pyrimidine metabolism, uracil containing	5-methyluridine (ribothymidine)	X	X	X	X	X	X	X	X
Nucleotide	Pyrimidine metabolism, uracil containing	pseudouridine	X	X	X	X	X	X	X	X	X
Nucleotide	Pyrimidine metabolism, uracil containing	uracil	X	X	X	X	X	X	X	X	X
Nucleotide	Pyrimidine metabolism, uracil containing	uridine	X	X	X	X	X	X	X	X	X
Nucleotide	Pyrimidine metabolism, uracil containing	uridine 5'-monophosphate (UMP)									X
Nucleotide	Pyrimidine metabolism, uracil containing	uridine-2',3'-cyclic monophosphate	X	X	X	X	X	X	X	X
Peptide	Dipeptide	alanylalanine	X	X	X	X	X	X	X	X
Peptide	Dipeptide	alanylglutamate				X	X	X	X	X
Peptide	Dipeptide	alanylisoleucine	X	X	X	X	X	X	X	X
Peptide	Dipeptide	alanylleucine	X	X	X	X	X	X	X	X	X
Peptide	Dipeptide	alanylphenylalanine	X	X	X	X	X	X	X	X
Peptide	Dipeptide	alanylvaline		X	X	X	X	X	X	X
Peptide	Dipeptide	alpha-glutamylglutamate	X	X	X	X	X	X	X	X
Peptide	Dipeptide	alpha-glutamylthreonine	X	X	X	X	X	X	X	X
Peptide	Dipeptide	aspartate-glutamate		X	X	X	X	X	X	X
Peptide	Dipeptide	aspartylphenylalanine	X	X	X	X	X	X	X	X
Peptide	Dipeptide	cyclo(gly-phe)	X		X		X	X	X	X
Peptide	Dipeptide	cyclo(leu-ala)	X	X	X	X	X	X	X	X
Peptide	Dipeptide	cyclo(leu-gly)	X		X	X	X	X	X	X
Peptide	Dipeptide	cyclo(leu-phe)		X	X	X	X	X	X	X
Peptide	Dipeptide	cyclo(leu-pro)	X	X	X	X	X	X	X	X
Peptide	Dipeptide	cyclo(phe-pro)		X	X	X	X	X	X	X
Peptide	Dipeptide	glycylisoleucine	X	X	X	X	X	X	X	X
Peptide	Dipeptide	glycylleucine	X	X	X	X	X	X	X	X	X
Peptide	Dipeptide	glycylphenylalanine	X	X	X	X	X	X	X	X
Peptide	Dipeptide	glycylproline		X	X		X	X		X
Peptide	Dipeptide	glycyltyrosine	X	X	X	X	X	X	X	X
Peptide	Dipeptide	glycylvaline	X	X	X	X	X	X	X	X
Peptide	Dipeptide	isoleucylisoleucine	X	X	X		X	X	X	X
Peptide	Dipeptide	isoleucylleucine	X	X	X	X	X	X
Peptide	Dipeptide	leucylleucine	X	X	X	X	X	X	X	X
Peptide	Dipeptide	phenylalanylphenylalanine		X	X		X	X	X	X
Peptide	Dipeptide	pro-hydroxy-pro	X	X	X	X	X	X		X
Peptide	Dipeptide	prolylisoleucine	X	X			X	X		X
Peptide	Dipeptide	pyroglutamylglutamine	X	X		X	X	X	X	X
Peptide	Dipeptide	pyroglutamylglycine	X	X		X	X	X	X	X
Peptide	Dipeptide	pyroglutamylvaline	X	X	X	X	X	X	X	X	X
Peptide	Dipeptide	valinylglutamate	X	X	X	X	X	X	X	X
Peptide	Dipeptide derivative	anserine	X	X	X	X	X	X	X	X
Peptide	Dipeptide derivative	carnosine	X	X		X	X	X	X	X
Peptide	gamma-glutamyl	gamma-glutamylglutamate		X				X		X	X
Peptide	gamma-glutamyl	gamma-glutamylglutamine	X	X		X	X	X	X	X	X
Peptide	gamma-glutamyl	gamma-glutamylisoleucine*	X	X	X	X	X	X	X	X
Peptide	gamma-glutamyl	gamma-glutamylleucine	X	X	X	X	X	X	X	X
Peptide	gamma-glutamyl	gamma-glutamylmethionine	X	X	X	X	X	X	X	X	X
Peptide	gamma-glutamyl	gamma-glutamylphenylalanine	X	X	X	X	X	X	X	X
Peptide	gamma-glutamyl	gamma-glutamyltryptophan	X	X	X	X	X	X	X	X
Peptide	gamma-glutamyl	gamma-glutamyltyrosine	X	X	X	X	X	X	X	X
Peptide	gamma-glutamyl	gamma-glutamylvaline	X	X	X	X	X	X	X	X
Xenobiotics	ancient asian food supplement	melamine									X
Xenobiotics	Bacterial	2-phenylpropionate		X
Xenobiotics	Benzoate metabolism	benzoate									X
Xenobiotics	Benzoate metabolism	hippurate		X		X	X	X		X	X
Xenobiotics	Chemical	2-ethylhexanoate	X	X	X	X	X	X	X	X
Xenobiotics	Chemical	3-hydroxypyridine	X	X	X	X	X	X	X	X
Xenobiotics	Chemical	glycerol 2-phosphate	X	X	X	X	X	X	X	X	X
Xenobiotics	Chemical	glycolate (hydroxyacetate)	X	X	X	X	X	X	X	X	X
Xenobiotics	Chemical	heptaethylene glycol	X	X	X	X	X	X	X	X	X
Xenobiotics	Chemical	hexaethylene glycol	X	X	X	X	X	X	X	X	X
Xenobiotics	Chemical	lactobionate	X	X	X	X	X	X	X	X
Xenobiotics	Chemical	methyl-alpha-glucopyranoside	X	X	X	X	X	X	X	X	X
Xenobiotics	Chemical	octaethylene glycol									X
Xenobiotics	Chemical	pentaethylene glycol									X
Xenobiotics	Chemical	tetraethylene glycol	X	X	X	X		X		X	X
Xenobiotics	Chemical	triethyleneglycol									X
Xenobiotics	Chemical	trizma acetate
Xenobiotics	Drug	3-(cystein-S-yl)acetaminophen*						X
Xenobiotics	Drug	4-acetaminophen sulfate									X
Xenobiotics	Drug	citalopram
Xenobiotics	Drug	gabapentin		X
Xenobiotics	Drug	lidocaine		X		X				X
Xenobiotics	Drug	metoprolol acid metabolite
Xenobiotics	Drug	p-acetamidophenylglucuronide
Xenobiotics	Food component/Plant	ergothioneine	X	X	X	X	X	X	X	X	X
Xenobiotics	Food component/Plant	piperine	X	X		X	X	X		X
Xenobiotics	Food component/Plant	quebrachitol									X
Xenobiotics	Food component/Plant	sinapate									X
Xenobiotics	Food component/Plant	stachydrine
Xenobiotics	Food component/Plant	vanillin	X	X	X	X	X	X		X	X
Xenobiotics	Sugar, sugar substitute, starch	erythritol	X	X	X	X	X	X	X	X	X
Xenobiotics	Xanthine metabolism	theobromine									X
