# Supplementary material for: Cancer detection and biopsy classification using concurrent histopathological and metabolomic analysis of core biopsies
Source: Genome Med. 2012 Apr 30;4(4):33. doi: 10.1186/gm332 (PMC3446261; doi:10.1186/gm332)
Supplement: Additional file 6 — Metabolites significantly changed in cancer tumor compared to benign kidney biopsies. Heatmap view of metabolites significantly altered when comparing kidney cancer tumor-containing biopsies to matched benign biopsies. All samples were processed with the intact biopsy workflow. Matched pairs t-test was used to identify 69 biochemicals meeting the significance criteria (P ≤ 0.05, q ≤ 0.1). [file gm332-S6.xls]

## Sheet: Additional File 5
	Kidney cancer tumor and benign tissue intact biopsies
	Heat map of statistically significant biochemicals. Shaded cells indicate p≤0.05, q≤0.1 (blue indicates that the mean values are significantly higher for that comparison).
					Cancer/Benign
	SUPER PATHWAY	SUB PATHWAY	BIOCHEMICAL NAME	COMP ID	Fold of Change	Statistical Values
						P	Q
	Xenobiotics	Chemical	methyl-alpha-glucopyranoside	20714	4.53919	< 0.001	0.0272
	Lipid	Lysolipid	2-oleoylglycerophosphoethanolamine	35683	4.7406	0.0011	0.0522
	Amino acid	Cysteine, methionine, SAM, taurine metabolism	2-hydroxybutyrate (AHB)	21044	1.92668	0.002	0.0522
	Amino acid	Glutathione metabolism	5-oxoproline	1494	1.40783	0.002	0.0522
	Lipid	Ketone bodies	3-hydroxybutyrate (BHBA)	542	1.85142	0.0029	0.0602
	Lipid	Glycerolipid metabolism	glycerol	15122	1.59605	0.0037	0.0648
	Lipid	Lysolipid	2-docosahexaenoylglycerophosphocholine	35883	2.2438	0.0059	0.065
	Lipid	Long chain fatty acid	margarate (17:0)	1121	1.53803	0.0061	0.065
	Lipid	Sterol/Steroid	cholesterol	63	1.74942	0.0071	0.065
	Lipid	Long chain fatty acid	stearate (18:0)	1358	1.37786	0.0073	0.065
	Carbohydrate	Glycolysis, gluconeogenesis, pyruvate metabolism	lactate	527	1.88821	0.0075	0.065
	Amino acid	Phenylalanine & tyrosine metabolism	tyrosine	1299	1.54702	0.0076	0.065
	Lipid	Long chain fatty acid	palmitate (16:0)	1336	1.25294	0.0086	0.065
	Amino acid	Valine, leucine and isoleucine metabolism	isoleucine	1125	1.5575	0.0098	0.065
	Amino acid	Valine, leucine and isoleucine metabolism	leucine	60	1.47633	0.0102	0.065
	Amino acid	Valine, leucine and isoleucine metabolism	valine	1649	1.358	0.0103	0.065
	Lipid	Carnitine metabolism	deoxycarnitine	36747	2.86415	0.0114	0.065
	Lipid	Carnitine metabolism	3-dehydrocarnitine	32654	2.72417	0.0132	0.065
	Amino acid	Lysine metabolism	lysine	1301	1.38268	0.0139	0.065
	Nucleotide	Pyrimidine metabolism, thymine containing; Valine, leucine and isoleucine metabolism/	3-aminoisobutyrate	1566	5.18364	0.0144	0.065
	Lipid	Carnitine metabolism	acetylcarnitine	32198	3.3282	0.0149	0.065
	Lipid	Lysolipid	2-docosahexaenoylglycerophosphoethanolamine	34258	4.79394	0.0153	0.065
	Amino acid	Glutathione metabolism	glutathione, oxidized (GSSG)	27727	5.32568	0.0158	0.065
	Nucleotide	Purine metabolism, adenine containing	adenine	554	1.95912	0.0171	0.065
	Lipid	Lysolipid	2-arachidonoylglycerophosphoethanolamine	34656	8.31203	0.0172	0.065
	Amino acid	Glycine, serine and threonine metabolism	serine	1648	2.30629	0.0178	0.065
	Amino acid	Urea cycle; arginine-, proline-, metabolism	arginine	1638	1.26048	0.0208	0.065
	Lipid	Sphingolipid	sphingosine	17747	8.16252	0.0212	0.065
	Lipid	Lysolipid	2-palmitoylglycerophosphocholine	35253	4.41925	0.0223	0.065
	Lipid	Lysolipid	1-palmitoylglycerophosphocholine	33955	6.21517	0.0224	0.065
	Amino acid	Phenylalanine & tyrosine metabolism	phenylalanine	64	1.5038	0.0226	0.065
	Amino acid	Polyamine metabolism	5-methylthioadenosine (MTA)	1419	3.69734	0.0229	0.065
	Lipid	Lysolipid	2-arachidonoylglycerophosphocholine	35256	8.01052	0.0236	0.065
	Amino acid	Tryptophan metabolism	tryptophan	54	1.56217	0.0239	0.065
	Amino acid	Glycine, serine and threonine metabolism	betaine	3141	2.74919	0.0242	0.065
	Carbohydrate	Glycolysis, gluconeogenesis, pyruvate metabolism	glycerate	1572	2.39373	0.0242	0.065
	Energy	Krebs cycle	succinate	1437	3.05691	0.0248	0.065
	Lipid	Lysolipid	2-oleoylglycerophosphocholine	35254	4.26623	0.0251	0.065
	Lipid	Carnitine metabolism	carnitine	15500	2.8668	0.0253	0.065
	Lipid	Carnitine metabolism	hexanoylcarnitine	32328	1.78713	0.0253	0.065
	Carbohydrate	Glycolysis, gluconeogenesis, pyruvate metabolism	pyruvate	599	5.30923	0.0254	0.065
	Amino acid	Urea cycle; arginine-, proline-, metabolism	proline	1898	2.06735	0.0259	0.065
	Xenobiotics	Food component/Plant	stachydrine	34384	1.8173	0.0272	0.066
	Amino acid	Histidine metabolism	histidine	59	1.41439	0.028	0.066
	Lipid	Lysolipid	1-linoleoylglycerophosphocholine	34419	5.49718	0.0282	0.066
	Amino acid	Glutamate metabolism	pyroglutamine	32672	3.54962	0.0295	0.066
	Lipid	Fatty acid, dicarboxylate	2-hydroxyglutarate	37253	3.05204	0.0295	0.066
	Lipid	Lysolipid	1-oleoylglycerophosphocholine	33960	4.20144	0.0304	0.0667
	Nucleotide	Pyrimidine metabolism, uracil containing	uridine	606	1.59664	0.0316	0.0667
	Lipid	Carnitine metabolism	stearoylcarnitine	34409	6.48046	0.0337	0.0667
	Amino acid	Urea cycle; arginine-, proline-, metabolism	ornithine	1493	1.73428	0.0342	0.0667
	Lipid	Fatty acid metabolism (also BCAA metabolism)	butyrylcarnitine	32412	2.62797	0.0344	0.0667
	Energy	Oxidative phosphorylation	phosphate	11438	2.01747	0.0348	0.0667
	Lipid	Lysolipid	1-arachidonoylglycerophosphoinositol	34214	2.60079	0.0359	0.0667
	Lipid	Lysolipid	1-linoleoylglycerophosphoethanolamine	32635	2.27991	0.0363	0.0667
	Lipid	Glycerolipid metabolism	phosphoethanolamine	12102	8.78607	0.0365	0.0667
	Cofactors and vitamins	Nicotinate and nicotinamide metabolism	nicotinamide adenine dinucleotide (NAD+)	5278	2.87789	0.0366	0.0667
	Nucleotide	Pyrimidine metabolism, uracil containing	5,6-dihydrouracil	1559	1.84065	0.037	0.0667
	Amino acid	Butanoate metabolism	2-aminobutyrate	1577	1.65581	0.0379	0.0667
	Amino acid	Alanine and aspartate metabolism	alanine	1126	2.67832	0.0383	0.0667
	Energy	Krebs cycle	malate	1303	4.20529	0.0389	0.0667
	Amino acid	Glutamate metabolism	glutamine	53	1.40306	0.0393	0.0667
	Amino acid	Urea cycle; arginine-, proline-, metabolism	urea	1670	5.17416	0.0413	0.069
	Carbohydrate	Aminosugars metabolism	N-acetylneuraminate	32377	4.65092	0.0424	0.0698
	Amino acid	Glycine, serine and threonine metabolism	glycine	11777	2.14376	0.0446	0.0723
	Lipid	Carnitine metabolism	oleoylcarnitine	35160	12.3421	0.0454	0.0724
	Amino acid	Glycine, serine and threonine metabolism	threonine	1284	1.57774	0.0462	0.0726
	Lipid	Lysolipid	1-arachidonoylglycerophosphocholine	34061	2.10004	0.0496	0.0746
	Carbohydrate	Glycolysis, gluconeogenesis, pyruvate metabolism	phosphoglycerate	35717	1.43087	0.0497	0.0746
